# Supplementary material for: 4-Chloro-N-(pyrimidin-2-yl)aniline
Source: Acta Crystallogr Sect E Struct Rep Online. 2008 Dec 10;65(Pt 1):o94. doi: 10.1107/S1600536808041184 (PMC2968001; doi:10.1107/S1600536808041184)
Supplement: Supplementary file 1 [file e-65-00o94-sup1.cif]

##############################################################################
###                                                                        ###
###        Electronic paper (Acta Crystallographica Section E)             ###
###                                                                        ###
##############################################################################
#                                                                            #
# This CIF contains the data in a paper accepted for publication in Acta     #
# Crystallographica Section E. It conforms to the requirements of Notes      #
# for Authors for Section E, and has been peer reviewed under the auspices   #
# of the IUCr Commission on Journals.                                        #
#                                                                            #
# Full details of the Crystallographic Information File format               #
# are given in the paper "The Crystallographic Information File (CIF):       #
# a New Standard Archive File for Crystallography" by S. R. Hall, F. H.      #
# Allen and I. D. Brown [Acta Cryst. (1991), A47, 655-685].                  #
#                                                                            #
# The current version of the core CIF dictionary is obtainable from          #
# ftp://ftp.iucr.org/pub/cif_core.dic. The current version number is 2.4.    #
#                                                                            #
# Software is freely available for graphical display of the structure(s) in  #
# this CIF.  For information consult the CIF home page http://www.iucr.org/  #
# cif/home.html                                                              #
#                                                                            #
# This file may be used for bona fide research purposes within the           #
# scientific community so long as proper attribution is given to the journal # 
# article from which it was obtained.                                        #
#                                                                            #
##############################################################################
                                             
data_global
_audit_creation_method     SHELXL-97
_journal_date_recd_electronic     2008-12-04
_journal_date_accepted     2008-12-05
_journal_name_full     'Acta Crystallographica, Section E'
_journal_year     2009
_journal_volume     65
_journal_issue      1
_journal_page_first     o94
_journal_page_last     o94
_journal_paper_category     QO
_journal_coeditor_code     TK2341
_publ_contact_author
;
     Dr. Seik Weng Ng
     Department of Chemistry
     University of Malaya
     50603 Kuala Lumpur
     Malaysia
;
_publ_contact_author_email     seikweng@um.edu.my
_publ_contact_author_fax     '03 7967 4193'
_publ_contact_author_phone     '03 7967 6778'
_publ_section_title
;
4-Chloro-<i>N</i>-(pyrimidin-2-yl)aniline
;
loop_
    _publ_author_name
    _publ_author_address
    'Maizathul Akmam, A. Bakar'
;
     Department of Chemistry
     University of Malaya
     50603 Kuala Lumpur
     Malaysia
;
    'Abdullah, Zanariah'
;
     Department of Chemistry
     University of Malaya
     50603 Kuala Lumpur
     Malaysia
;
    'Ng, Seik Weng'
;
     Department of Chemistry
     University of Malaya
     50603 Kuala Lumpur
     Malaysia
;
_publ_section_synopsis     .
data_I
_audit_creation_method     SHELXL-97
_chemical_name_systematic
;
4-Chloro-<i>N</i>-(pyrimidin-2-yl)aniline
;
_chemical_name_common     ?
_chemical_formula_moiety     'C10 H8 Cl N3'
_chemical_formula_sum     'C10 H8 Cl N3'
_chemical_formula_iupac     'C10 H8 Cl N3'
_chemical_formula_weight     205.64
_chemical_melting_point     ?
_symmetry_cell_setting     Triclinic
_symmetry_space_group_name_H-M     'P -1'
_symmetry_space_group_name_Hall     '-P 1'
loop_
    _symmetry_equiv_pos_as_xyz
    'x, y, z'
    '-x, -y, -z'
_cell_length_a     3.77500(10)
_cell_length_b     10.0589(3)
_cell_length_c     12.0116(3)
_cell_angle_alpha     89.2370(10)
_cell_angle_beta     89.0370(10)
_cell_angle_gamma     89.399(2)
_cell_volume     455.98(2)
_cell_formula_units_Z     2
_cell_measurement_reflns_used     2160
_cell_measurement_theta_min     2.6
_cell_measurement_theta_max     28.2
_cell_measurement_temperature     100(2)
_exptl_crystal_description     Plate
_exptl_crystal_colour     Yellow
_exptl_crystal_size_max     0.35
_exptl_crystal_size_mid     0.15
_exptl_crystal_size_min     0.05
_exptl_crystal_density_diffrn     1.498
_exptl_crystal_density_meas     ?
_exptl_crystal_density_method     'not measured'
_exptl_crystal_F_000     212
_exptl_absorpt_coefficient_mu     0.376
_exptl_absorpt_correction_type     Multi-scan
_exptl_absorpt_process_details     '(SADABS; Sheldrick, 1996)'
_exptl_absorpt_correction_T_min     0.8797
_exptl_absorpt_correction_T_max     0.9815
_diffrn_ambient_temperature     100(2)
_diffrn_radiation_type     MoK\a
_diffrn_radiation_wavelength     0.71073
_diffrn_radiation_source     'fine-focus sealed tube'
_diffrn_radiation_monochromator     graphite
_diffrn_measurement_device_type     'Bruker SMART APEX diffractometer'
_diffrn_measurement_method     '\w scans'
_diffrn_detector_area_resol_mean     ?
_diffrn_reflns_number     3625
_diffrn_reflns_av_R_equivalents     0.0135
_diffrn_reflns_av_sigmaI/netI     0.0252
_diffrn_reflns_theta_min     2.02
_diffrn_reflns_theta_max     27.48
_diffrn_reflns_theta_full     27.48
_diffrn_measured_fraction_theta_max     0.976
_diffrn_measured_fraction_theta_full     0.976
_diffrn_reflns_limit_h_min     -4
_diffrn_reflns_limit_h_max     4
_diffrn_reflns_limit_k_min     -13
_diffrn_reflns_limit_k_max     13
_diffrn_reflns_limit_l_min     -14
_diffrn_reflns_limit_l_max     15
_diffrn_standards_number     0
_diffrn_standards_interval_count     0
_diffrn_standards_interval_time     0
_diffrn_standards_decay_%     0
_reflns_number_total     2032
_reflns_number_gt     1757
_reflns_threshold_expression     I>2\s(I)
_refine_ls_structure_factor_coef     Fsqd
_refine_ls_matrix_type     full
_refine_ls_R_factor_all     0.0372
_refine_ls_R_factor_gt     0.0305
_refine_ls_wR_factor_gt     0.0754
_refine_ls_wR_factor_ref     0.0803
_refine_ls_goodness_of_fit_ref     1.019
_refine_ls_restrained_S_all     1.019
_refine_ls_number_reflns     2032
_refine_ls_number_parameters     131
_refine_ls_number_restraints     0
_refine_ls_hydrogen_treatment     mixed
_refine_ls_weighting_scheme     calc
_refine_ls_weighting_details
         'calc w=1/[\s^2^(Fo^2^)+(0.0319P)^2^+0.3201P] where P=(Fo^2^+2Fc^2^)/3'
_atom_sites_solution_hydrogens     geom
_atom_sites_solution_primary     direct
_atom_sites_solution_secondary     difmap
_refine_ls_shift/su_max     0.001
_refine_ls_shift/su_mean     0.001
_refine_diff_density_max     0.337
_refine_diff_density_min     -0.243
_refine_ls_extinction_method     none
_refine_ls_extinction_coef     ?
loop_
    _atom_type_symbol
    _atom_type_description
    _atom_type_scat_dispersion_real
    _atom_type_scat_dispersion_imag
    _atom_type_scat_source
    'C' 'C' 0.0033 0.0016
                         'International Tables Vol C Tables 4.2.6.8 and 6.1.1.4'
    'H' 'H' 0.0000 0.0000
                         'International Tables Vol C Tables 4.2.6.8 and 6.1.1.4'
    'N' 'N' 0.0061 0.0033
                         'International Tables Vol C Tables 4.2.6.8 and 6.1.1.4'
    'Cl' 'Cl' 0.1484 0.1585
                         'International Tables Vol C Tables 4.2.6.8 and 6.1.1.4'
_computing_data_collection     'APEX2 (Bruker, 2007)'
_computing_cell_refinement     'SAINT (Bruker, 2007)'
_computing_data_reduction     'SAINT (Bruker, 2007)'
_computing_structure_solution     'SHELXS97 (Sheldrick, 2008)'
_computing_structure_refinement     'SHELXL97 (Sheldrick, 2008)'
_computing_molecular_graphics     'X-SEED (Barbour, 2001)'
_computing_publication_material     'publCIF (Westrip, 2009)'
loop_
    _atom_site_type_symbol
    _atom_site_label
    _atom_site_fract_x
    _atom_site_fract_y
    _atom_site_fract_z
    _atom_site_U_iso_or_equiv
    _atom_site_adp_type
    _atom_site_calc_flag
    _atom_site_refinement_flags
    _atom_site_occupancy
    _atom_site_disorder_assembly
    _atom_site_disorder_group
    Cl Cl1 1.12780(11) 0.77439(4) 1.04792(3) 0.02641(13) Uani d . 1 . .
    N N1 0.6990(3) 0.63747(13) 0.59185(10) 0.0156(3) Uani d . 1 . .
    H H1 0.642(5) 0.556(2) 0.5875(16) 0.028(5) Uiso d . 1 . .
    N N2 0.5390(3) 0.64905(12) 0.40908(10) 0.0150(3) Uani d . 1 . .
    N N3 0.7907(3) 0.83808(12) 0.49717(10) 0.0156(3) Uani d . 1 . .
    C C1 0.8101(4) 0.67719(14) 0.69743(11) 0.0136(3) Uani d . 1 . .
    C C2 0.7505(4) 0.80454(15) 0.73923(11) 0.0156(3) Uani d . 1 . .
    H H2 0.6416 0.8710 0.6941 0.019 Uiso calc R 1 . .
    C C3 0.8504(4) 0.83405(15) 0.84683(12) 0.0178(3) Uani d . 1 . .
    H H3 0.8117 0.9208 0.8752 0.021 Uiso calc R 1 . .
    C C4 1.0064(4) 0.73655(16) 0.91245(11) 0.0172(3) Uani d . 1 . .
    C C5 1.0687(4) 0.60984(15) 0.87278(12) 0.0175(3) Uani d . 1 . .
    H H5 1.1767 0.5436 0.9184 0.021 Uiso calc R 1 . .
    C C6 0.9703(4) 0.58131(15) 0.76498(12) 0.0156(3) Uani d . 1 . .
    H H6 1.0131 0.4947 0.7368 0.019 Uiso calc R 1 . .
    C C7 0.6752(4) 0.71254(14) 0.49723(11) 0.0132(3) Uani d . 1 . .
    C C8 0.7695(4) 0.90471(14) 0.40058(12) 0.0156(3) Uani d . 1 . .
    H H8 0.8469 0.9943 0.3975 0.019 Uiso calc R 1 . .
    C C9 0.6401(4) 0.84960(15) 0.30478(12) 0.0165(3) Uani d . 1 . .
    H H9 0.6296 0.8981 0.2365 0.020 Uiso calc R 1 . .
    C C10 0.5268(4) 0.71961(15) 0.31431(11) 0.0159(3) Uani d . 1 . .
    H H10 0.4358 0.6785 0.2502 0.019 Uiso calc R 1 . .
loop_
    _atom_site_aniso_label
    _atom_site_aniso_U_11
    _atom_site_aniso_U_22
    _atom_site_aniso_U_33
    _atom_site_aniso_U_12
    _atom_site_aniso_U_13
    _atom_site_aniso_U_23
    Cl1 0.0288(2) 0.0384(2) 0.01228(18) -0.00173(17) -0.00450(14) -0.00490(15)
    N1 0.0213(7) 0.0124(6) 0.0133(6) -0.0040(5) -0.0022(5) -0.0008(5)
    N2 0.0171(6) 0.0139(6) 0.0141(6) -0.0007(5) -0.0017(5) -0.0020(4)
    N3 0.0169(6) 0.0151(6) 0.0146(6) -0.0028(5) 0.0002(5) -0.0010(5)
    C1 0.0129(6) 0.0158(7) 0.0121(6) -0.0037(5) 0.0005(5) -0.0004(5)
    C2 0.0173(7) 0.0159(7) 0.0136(6) -0.0006(5) 0.0002(5) 0.0005(5)
    C3 0.0184(7) 0.0185(7) 0.0164(7) -0.0019(6) 0.0022(5) -0.0043(5)
    C4 0.0152(7) 0.0260(8) 0.0103(6) -0.0035(6) 0.0003(5) -0.0020(5)
    C5 0.0141(7) 0.0224(8) 0.0158(7) -0.0005(6) 0.0003(5) 0.0030(6)
    C6 0.0153(7) 0.0154(7) 0.0162(7) -0.0012(5) 0.0016(5) -0.0009(5)
    C7 0.0118(6) 0.0145(7) 0.0133(6) 0.0001(5) 0.0007(5) -0.0018(5)
    C8 0.0159(7) 0.0138(7) 0.0170(7) -0.0013(5) 0.0017(5) -0.0001(5)
    C9 0.0182(7) 0.0177(7) 0.0135(6) 0.0008(6) 0.0004(5) 0.0012(5)
    C10 0.0161(7) 0.0180(7) 0.0136(6) 0.0010(5) -0.0019(5) -0.0030(5)
loop_
    _geom_bond_atom_site_label_1
    _geom_bond_atom_site_label_2
    _geom_bond_site_symmetry_2
    _geom_bond_distance
    _geom_bond_publ_flag
    Cl1 C4 . 1.7458(14) ?
    N1 C7 . 1.3599(18) ?
    N1 C1 . 1.4067(17) ?
    N1 H1 . 0.85(2) ?
    N2 C10 . 1.3346(18) ?
    N2 C7 . 1.3552(17) ?
    N3 C8 . 1.3353(18) ?
    N3 C7 . 1.3404(18) ?
    C1 C6 . 1.392(2) ?
    C1 C2 . 1.397(2) ?
    C2 C3 . 1.3890(19) ?
    C2 H2 . 0.9500 ?
    C3 C4 . 1.383(2) ?
    C3 H3 . 0.9500 ?
    C4 C5 . 1.383(2) ?
    C5 C6 . 1.3875(19) ?
    C5 H5 . 0.9500 ?
    C6 H6 . 0.9500 ?
    C8 C9 . 1.383(2) ?
    C8 H8 . 0.9500 ?
    C9 C10 . 1.383(2) ?
    C9 H9 . 0.9500 ?
    C10 H10 . 0.9500 ?
loop_
    _geom_angle_atom_site_label_1
    _geom_angle_atom_site_label_2
    _geom_angle_atom_site_label_3
    _geom_angle_site_symmetry_1
    _geom_angle_site_symmetry_3
    _geom_angle
    _geom_angle_publ_flag
    C7 N1 C1 . . 128.00(12) ?
    C7 N1 H1 . . 116.9(14) ?
    C1 N1 H1 . . 115.1(14) ?
    C10 N2 C7 . . 115.63(12) ?
    C8 N3 C7 . . 116.05(12) ?
    C6 C1 C2 . . 119.06(13) ?
    C6 C1 N1 . . 117.44(13) ?
    C2 C1 N1 . . 123.41(13) ?
    C3 C2 C1 . . 120.03(14) ?
    C3 C2 H2 . . 120.0 ?
    C1 C2 H2 . . 120.0 ?
    C4 C3 C2 . . 119.69(14) ?
    C4 C3 H3 . . 120.2 ?
    C2 C3 H3 . . 120.2 ?
    C5 C4 C3 . . 121.30(13) ?
    C5 C4 Cl1 . . 119.40(12) ?
    C3 C4 Cl1 . . 119.31(12) ?
    C4 C5 C6 . . 118.70(14) ?
    C4 C5 H5 . . 120.7 ?
    C6 C5 H5 . . 120.7 ?
    C5 C6 C1 . . 121.22(13) ?
    C5 C6 H6 . . 119.4 ?
    C1 C6 H6 . . 119.4 ?
    N3 C7 N2 . . 125.91(13) ?
    N3 C7 N1 . . 119.22(12) ?
    N2 C7 N1 . . 114.85(12) ?
    N3 C8 C9 . . 123.14(13) ?
    N3 C8 H8 . . 118.4 ?
    C9 C8 H8 . . 118.4 ?
    C10 C9 C8 . . 115.99(13) ?
    C10 C9 H9 . . 122.0 ?
    C8 C9 H9 . . 122.0 ?
    N2 C10 C9 . . 123.27(13) ?
    N2 C10 H10 . . 118.4 ?
    C9 C10 H10 . . 118.4 ?
loop_
    _geom_torsion_atom_site_label_1
    _geom_torsion_atom_site_label_2
    _geom_torsion_atom_site_label_3
    _geom_torsion_atom_site_label_4
    _geom_torsion_site_symmetry_1
    _geom_torsion_site_symmetry_2
    _geom_torsion_site_symmetry_3
    _geom_torsion_site_symmetry_4
    _geom_torsion
    _geom_torsion_publ_flag
    C7 N1 C1 C6 . . . . -150.50(14) ?
    C7 N1 C1 C2 . . . . 33.1(2) ?
    C6 C1 C2 C3 . . . . -0.1(2) ?
    N1 C1 C2 C3 . . . . 176.32(13) ?
    C1 C2 C3 C4 . . . . -0.5(2) ?
    C2 C3 C4 C5 . . . . 0.6(2) ?
    C2 C3 C4 Cl1 . . . . -179.51(11) ?
    C3 C4 C5 C6 . . . . -0.2(2) ?
    Cl1 C4 C5 C6 . . . . 179.93(11) ?
    C4 C5 C6 C1 . . . . -0.4(2) ?
    C2 C1 C6 C5 . . . . 0.5(2) ?
    N1 C1 C6 C5 . . . . -176.11(13) ?
    C8 N3 C7 N2 . . . . -0.4(2) ?
    C8 N3 C7 N1 . . . . 178.01(13) ?
    C10 N2 C7 N3 . . . . 1.0(2) ?
    C10 N2 C7 N1 . . . . -177.43(13) ?
    C1 N1 C7 N3 . . . . 5.1(2) ?
    C1 N1 C7 N2 . . . . -176.27(13) ?
    C7 N3 C8 C9 . . . . -0.6(2) ?
    N3 C8 C9 C10 . . . . 0.8(2) ?
    C7 N2 C10 C9 . . . . -0.7(2) ?
    C8 C9 C10 N2 . . . . -0.1(2) ?
loop_
    _geom_hbond_atom_site_label_D
    _geom_hbond_atom_site_label_H
    _geom_hbond_atom_site_label_A
    _geom_hbond_site_symmetry_A
    _geom_hbond_distance_DH
    _geom_hbond_distance_HA
    _geom_hbond_distance_DA
    _geom_hbond_angle_DHA
    _geom_hbond_publ_flag
    N1 H1 N2 2_666 0.85(2) 2.18(2) 3.028(2) 174(2) yes
