# Supplementary material for: 4-Chloro-N-(pyrimidin-2-yl)aniline
Source: Acta Crystallogr Sect E Struct Rep Online. 2008 Dec 10;65(Pt 1):o94. doi: 10.1107/S1600536808041184 (PMC2968001; doi:10.1107/S1600536808041184)
Supplement: Supplementary file 2 [file e-65-00o94-Isup2.hkl]

# 
# h,k,l, Fc-squared, Fo-squared, sigma(Fo-squared) and status flag 
# 
data_I
_shelx_title '  P-1' 
_shelx_refln_list_code          4 
_shelx_F_calc_maximum       95.94 
_exptl_crystal_F_000       212.00 
_reflns_d_resolution_high  0.7700 
 
loop_ 
 _symmetry_equiv_pos_as_xyz 
 'x, y, z' 
 '-x, -y, -z' 
 
_cell_length_a     3.7750 
_cell_length_b    10.0589 
_cell_length_c    12.0116 
_cell_angle_alpha  89.237 
_cell_angle_beta   89.037 
_cell_angle_gamma  89.399 
 
_shelx_F_squared_multiplier     1.000 
 
loop_ 
 _refln_index_h 
 _refln_index_k 
 _refln_index_l 
 _refln_F_squared_calc 
 _refln_F_squared_meas 
 _refln_F_squared_sigma 
 _refln_observed_status 
   1   0   0      580.32      589.22      6.35 o 
   2   0   0       54.29       52.97      1.11 o 
   3   0   0       67.37       69.18      1.53 o 
   4   0   0        0.56        0.05      0.63 o 
  -4   1   0       60.87       58.29      2.03 o 
  -3   1   0      406.05      420.57      6.64 o 
  -2   1   0     1682.19     1708.48     25.53 o 
  -1   1   0     1522.84     1576.47     37.18 o 
   0   1   0       71.96       60.05      1.51 o 
   1   1   0     1705.88     1724.97     17.76 o 
   2   1   0       51.19       44.24      1.54 o 
   3   1   0       57.52       57.71      1.22 o 
   4   1   0        2.00        0.27      0.67 o 
  -4   2   0        8.11       10.84      1.20 o 
  -3   2   0       21.30       21.12      1.14 o 
  -2   2   0       82.65       91.13      3.19 o 
  -1   2   0       31.30       36.94      1.09 o 
   0   2   0     5291.40     5290.25     67.36 o 
   1   2   0      275.65      297.23      3.41 o 
   2   2   0        7.12        8.21      0.51 o 
   3   2   0      207.07      207.38      2.71 o 
   4   2   0       26.01       27.81      1.18 o 
  -4   3   0       20.03       20.67      2.30 o 
  -3   3   0       72.02       77.37      3.27 o 
  -2   3   0      605.32      620.74      8.72 o 
  -1   3   0        0.17       -0.62      0.42 o 
   0   3   0       36.59       40.22      0.89 o 
   1   3   0     1470.79     1438.46     14.99 o 
   2   3   0        0.05       -0.19      0.25 o 
   3   3   0        0.22        0.66      0.36 o 
   4   3   0       49.44       50.50      3.02 o 
  -4   4   0       24.81       27.52      2.66 o 
  -3   4   0        0.36        0.57      1.00 o 
  -2   4   0      114.56      109.55      3.63 o 
  -1   4   0      402.72      366.67      7.96 o 
   0   4   0      133.62      175.26      2.75 o 
   1   4   0       26.27       31.80      1.01 o 
   2   4   0       18.53       26.83      1.02 o 
   3   4   0       66.58       65.50      1.38 o 
   4   4   0        7.88        6.81      1.68 o 
  -4   5   0        0.03       -0.06      1.44 o 
  -3   5   0       18.46       21.14      2.12 o 
  -2   5   0       48.85       41.80      2.33 o 
  -1   5   0       65.23       68.97      2.54 o 
   0   5   0      142.27      145.39      3.85 o 
   1   5   0     2256.55     2402.38     25.11 o 
   2   5   0       86.48       92.02      1.70 o 
   3   5   0        0.26       -0.30      0.43 o 
   4   5   0       96.69       96.84      4.41 o 
  -4   6   0        4.29        1.65      1.69 o 
  -3   6   0      159.67      160.95      5.50 o 
  -2   6   0      376.65      372.15      9.06 o 
  -1   6   0      641.17      612.74     12.95 o 
   0   6   0        2.61        6.38      1.37 o 
   1   6   0       17.04       19.97      0.79 o 
   2   6   0        3.63        7.24      0.86 o 
   3   6   0        9.43       10.69      0.95 o 
   4   6   0        0.62       -1.26      1.24 o 
  -4   7   0        0.03       -1.87      1.55 o 
  -3   7   0      120.72      126.78      5.04 o 
  -2   7   0      220.47      221.28      6.44 o 
  -1   7   0       93.14       89.73      3.35 o 
   0   7   0       14.80       14.74      1.00 o 
   1   7   0      253.43      265.28      3.65 o 
   2   7   0       36.08       35.60      1.47 o 
   3   7   0       22.49       21.36      2.29 o 
   4   7   0       21.14       15.83      2.42 o 
  -3   8   0       79.71       85.59      4.30 o 
  -2   8   0      134.30      130.59      4.84 o 
  -1   8   0       72.15       71.38      3.17 o 
   0   8   0        7.89        8.01      0.75 o 
   1   8   0       64.22       56.33      1.46 o 
   2   8   0        0.46        0.89      0.58 o 
   3   8   0        8.90       10.11      1.92 o 
  -3   9   0       10.22        9.57      2.21 o 
  -2   9   0       72.73       70.96      3.70 o 
  -1   9   0        0.14       -0.37      1.14 o 
   0   9   0        2.38        0.61      1.10 o 
   1   9   0       39.35       35.82      1.28 o 
   2   9   0       22.15       18.56      1.39 o 
   3   9   0       83.10       81.66      4.10 o 
  -3  10   0        0.62       -1.69      1.75 o 
  -2  10   0       18.64       16.79      2.43 o 
  -1  10   0       41.76       40.00      2.76 o 
   0  10   0        3.28        2.28      1.33 o 
   1  10   0      197.36      186.79      3.18 o 
   2  10   0        0.07       -0.87      1.11 o 
   3  10   0        0.60        0.11      1.47 o 
  -2  11   0       39.53       40.04      3.29 o 
  -1  11   0      128.92      126.47      4.97 o 
   0  11   0        6.69        3.44      1.09 o 
   1  11   0       21.72       21.41      1.56 o 
   2  11   0        4.62        0.75      1.04 o 
  -1  12   0      129.78      126.68      5.27 o 
   0  12   0        9.22        7.85      1.32 o 
   1  12   0        2.15       -0.13      1.05 o 
   0  13   0        1.82        0.52      1.22 o 
   0 -13   1       53.15       58.67      2.67 o 
  -1 -12   1        2.27        1.96      1.68 o 
   0 -12   1        0.10       -1.16      1.04 o 
   1 -12   1        0.24        0.93      1.67 o 
  -2 -11   1        1.05        0.99      1.05 o 
  -1 -11   1        9.60        5.70      1.16 o 
   0 -11   1      119.01      120.03      4.78 o 
   1 -11   1        5.83        5.40      1.76 o 
   2 -11   1        9.72       10.08      2.21 o 
  -3 -10   1        3.83        2.04      1.66 o 
  -2 -10   1       68.45       65.09      3.40 o 
  -1 -10   1       20.44       15.88      1.06 o 
   0 -10   1        3.78        2.70      1.46 o 
   1 -10   1       34.39       33.02      2.79 o 
   2 -10   1        0.01       -1.32      1.37 o 
   3 -10   1       28.62       29.12      3.31 o 
  -3  -9   1        8.98        7.46      1.88 o 
  -2  -9   1       27.20       23.28      2.80 o 
  -1  -9   1       26.20       28.05      1.58 o 
   0  -9   1        0.12       -1.45      0.97 o 
   1  -9   1       28.44       27.65      2.28 o 
   2  -9   1       26.55       33.23      2.70 o 
   3  -9   1       51.22       59.21      3.82 o 
  -3  -8   1       24.21       25.46      2.61 o 
  -2  -8   1       29.88       27.38      1.01 o 
  -1  -8   1       27.38       26.18      0.89 o 
   0  -8   1       67.22       71.22      2.48 o 
   1  -8   1      734.52      699.19     15.15 o 
   2  -8   1      250.22      243.57      7.09 o 
   3  -8   1        2.22        1.62      1.62 o 
  -4  -7   1       11.11        9.48      2.06 o 
  -3  -7   1       45.63       45.66      2.03 o 
  -2  -7   1       83.41       95.13      1.97 o 
  -1  -7   1      273.35      275.71      3.25 o 
   0  -7   1       10.33       12.61      0.63 o 
   1  -7   1       16.24       20.84      1.84 o 
   2  -7   1        7.28        8.88      1.64 o 
   3  -7   1        2.85        2.81      1.44 o 
   4  -7   1       81.58       86.76      4.65 o 
  -4  -6   1        0.25        0.52      1.37 o 
  -3  -6   1       33.50       30.46      1.66 o 
  -2  -6   1       75.01       79.02      1.70 o 
  -1  -6   1        0.48        1.58      0.46 o 
   0  -6   1      189.21      184.80      2.52 o 
   1  -6   1      535.04      469.96     10.38 o 
   2  -6   1      336.50      337.19      8.41 o 
   3  -6   1       17.31       22.26      2.25 o 
   4  -6   1       40.94       39.66      3.28 o 
  -4  -5   1        1.93        4.49      1.61 o 
  -3  -5   1       51.69       55.51      2.06 o 
  -2  -5   1      311.58      311.17      5.12 o 
  -1  -5   1       99.78       82.62      1.46 o 
   0  -5   1      274.33      284.36      3.64 o 
   1  -5   1       28.33       31.35      1.74 o 
   2  -5   1       23.23       23.02      1.83 o 
   3  -5   1        0.18       -0.06      0.92 o 
   4  -5   1       15.96       16.33      2.29 o 
  -4  -4   1       20.11       18.39      2.27 o 
  -3  -4   1       26.05       25.00      0.87 o 
  -2  -4   1      365.13      376.21      4.14 o 
  -1  -4   1       75.67       80.24      2.62 o 
   0  -4   1      353.23      366.73      4.22 o 
   1  -4   1       40.60       29.82      1.58 o 
   2  -4   1        2.84        4.23      0.95 o 
   3  -4   1       18.95       18.18      1.84 o 
   4  -4   1       54.11       47.69      3.13 o 
  -4  -3   1        7.26        6.19      1.57 o 
  -3  -3   1       55.96       59.86      1.48 o 
  -2  -3   1       94.20       84.11      1.30 o 
  -1  -3   1       48.61       69.58      0.98 o 
   0  -3   1       94.81       95.46      1.32 o 
   1  -3   1      351.37      346.01      7.38 o 
   2  -3   1      609.35      619.42     12.90 o 
   3  -3   1      165.55      184.89      5.44 o 
   4  -3   1        1.09        0.19      1.18 o 
  -4  -2   1       18.91       18.61      2.12 o 
  -3  -2   1        6.46        6.59      0.66 o 
  -2  -2   1       24.91       29.47      0.97 o 
  -1  -2   1     3704.07     3680.55     32.67 o 
   0  -2   1     1315.50     1277.02     16.43 o 
   1  -2   1      732.25      750.85     14.53 o 
   2  -2   1        0.56        0.91      0.57 o 
   3  -2   1        1.29        3.30      2.45 o 
   4  -2   1       81.25       87.11      2.66 o 
  -4  -1   1        0.66        2.21      1.17 o 
  -3  -1   1      135.75      130.96      1.94 o 
  -2  -1   1       60.69       55.24      0.98 o 
  -1  -1   1     3624.56     3589.24     31.89 o 
   0  -1   1      166.64      165.94      3.18 o 
   1  -1   1      713.28      713.21      9.63 o 
   2  -1   1      439.43      441.90      6.46 o 
   3  -1   1       14.84       18.88      1.61 o 
   4  -1   1        5.84        7.68      1.04 o 
  -4   0   1      115.23      116.52      2.93 o 
  -3   0   1      119.47      122.30      2.30 o 
  -2   0   1     1051.45     1090.31     11.93 o 
  -1   0   1     4980.07     4686.07     68.16 o 
   1   0   1     1145.72     1139.67     14.78 o 
   2   0   1        4.80        5.21      0.49 o 
   3   0   1        0.04        0.06      0.36 o 
   4   0   1      103.07      103.09      5.92 o 
  -4   1   1       59.21       61.39      2.29 o 
  -3   1   1       54.56       54.14      1.38 o 
  -2   1   1       58.76       67.44      1.28 o 
  -1   1   1     9205.22     8983.60     93.29 o 
   0   1   1       93.22       89.90      1.36 o 
   1   1   1      273.65      244.13      3.52 o 
   2   1   1      297.56      296.21      5.88 o 
   3   1   1        8.05       10.07      0.84 o 
   4   1   1       23.12       24.75      1.16 o 
  -4   2   1       94.67       97.59      4.19 o 
  -3   2   1      502.25      522.07      6.37 o 
  -2   2   1      707.66      739.33      8.24 o 
  -1   2   1      983.85      975.82     10.39 o 
   0   2   1       82.46       74.07      1.80 o 
   1   2   1        7.88       11.63      0.53 o 
   2   2   1      143.34      134.44      2.49 o 
   3   2   1       36.65       34.72      1.33 o 
   4   2   1        0.33       -0.17      0.52 o 
  -4   3   1       51.20       55.12      3.23 o 
  -3   3   1       72.45       71.80      3.24 o 
  -2   3   1       67.85       83.13      1.35 o 
  -1   3   1       26.22       30.10      1.46 o 
   0   3   1     1222.26     1150.94     21.67 o 
   1   3   1       58.11       55.54      1.23 o 
   2   3   1      233.34      234.19      3.81 o 
   3   3   1        1.61        1.72      0.53 o 
   4   3   1       24.37       25.09      1.22 o 
  -4   4   1       32.13       34.02      2.96 o 
  -3   4   1        0.20        1.24      1.09 o 
  -2   4   1      166.06      161.67      2.73 o 
  -1   4   1      127.74      123.04      3.50 o 
   0   4   1     2280.26     2346.38     43.63 o 
   1   4   1        0.00        0.35      0.35 o 
   2   4   1      124.04      125.83      2.46 o 
   3   4   1      145.34      146.92      3.89 o 
   4   4   1       34.04       34.20      2.66 o 
  -4   5   1       50.70       55.37      3.52 o 
  -3   5   1      343.08      361.26      9.36 o 
  -2   5   1      360.23      346.43      8.38 o 
  -1   5   1      440.19      458.45      9.88 o 
   0   5   1      676.54      684.89     13.67 o 
   1   5   1        1.98        0.18      0.59 o 
   2   5   1        2.49        3.20      0.53 o 
   3   5   1       27.76       29.29      1.69 o 
   4   5   1       29.94       26.52      2.68 o 
  -4   6   1       29.01       34.51      3.28 o 
  -3   6   1      136.23      140.74      5.19 o 
  -2   6   1       28.24       32.36      2.26 o 
  -1   6   1        0.18        0.83      0.79 o 
   0   6   1      869.87      970.15     19.12 o 
   1   6   1        6.08       13.49      1.36 o 
   2   6   1       38.96       42.85      2.21 o 
   3   6   1      124.53      128.28      2.91 o 
   4   6   1        2.58        2.41      1.56 o 
  -4   7   1       62.05       66.55      4.19 o 
  -3   7   1      228.02      233.57      7.22 o 
  -2   7   1      441.25      445.30     10.71 o 
  -1   7   1       70.27       69.72      2.93 o 
   0   7   1      181.32      184.64      4.96 o 
   1   7   1       12.98       11.40      0.88 o 
   2   7   1       16.33       15.64      1.06 o 
   3   7   1       50.13       52.11      1.87 o 
   4   7   1       26.41       19.85      2.61 o 
  -3   8   1       11.25        9.10      2.08 o 
  -2   8   1        7.39        9.98      1.82 o 
  -1   8   1       15.47       18.47      1.84 o 
   0   8   1        0.21       -1.06      0.80 o 
   1   8   1        9.58        9.01      0.91 o 
   2   8   1       56.25       58.38      2.71 o 
   3   8   1        7.88        9.22      1.87 o 
  -3   9   1        1.27        1.32      1.70 o 
  -2   9   1        2.87       -0.36      1.32 o 
  -1   9   1        8.88        7.13      1.54 o 
   0   9   1      181.29      169.28      5.13 o 
   1   9   1        2.11        4.53      0.87 o 
   2   9   1       28.50       27.70      1.56 o 
   3   9   1       13.11       13.72      2.18 o 
  -3  10   1       16.28       16.65      2.74 o 
  -2  10   1      124.86      130.39      5.23 o 
  -1  10   1        0.38       -1.47      1.21 o 
   0  10   1        4.10        4.92      1.71 o 
   1  10   1        0.67        0.48      0.61 o 
   2  10   1      102.46       99.40      2.88 o 
   3  10   1       14.88       12.94      2.28 o 
  -2  11   1        0.04        0.87      1.79 o 
  -1  11   1        2.06        0.80      1.52 o 
   0  11   1      120.79      114.00      3.09 o 
   1  11   1       26.63       23.57      2.26 o 
   2  11   1       76.98       77.60      3.69 o 
  -1  12   1        5.74       -0.65      1.55 o 
   0  12   1        0.99        0.27      2.37 o 
   1  12   1       14.15       19.65      2.36 o 
   0  13   1        0.02        0.80      1.20 o 
  -1 -12   2        4.66        3.96      1.78 o 
   0 -12   2        2.32        4.32      1.81 o 
   1 -12   2        1.84        1.19      1.80 o 
  -2 -11   2        0.99       -0.90      0.93 o 
  -1 -11   2        0.12       -0.12      1.46 o 
   0 -11   2        0.28        0.69      1.49 o 
   1 -11   2        0.00       -0.84      1.38 o 
   2 -11   2       12.20       13.60      2.39 o 
  -3 -10   2       12.53       15.01      2.31 o 
  -2 -10   2        6.39        7.13      0.98 o 
  -1 -10   2        5.23        3.65      0.63 o 
   0 -10   2      215.38      204.55      6.32 o 
   1 -10   2      244.61      242.63      7.22 o 
   2 -10   2       51.06       47.28      3.21 o 
   3 -10   2      136.76      151.09      6.27 o 
  -3  -9   2        0.52        0.19      0.97 o 
  -2  -9   2      142.15      131.50      2.70 o 
  -1  -9   2        1.20       -0.23      0.46 o 
   0  -9   2        8.55        9.66      1.74 o 
   1  -9   2        0.06        0.31      1.16 o 
   2  -9   2       56.16       55.57      3.30 o 
   3  -9   2       85.84       82.97      4.44 o 
  -3  -8   2        0.62        0.62      0.96 o 
  -2  -8   2       47.01       52.11      2.70 o 
  -1  -8   2       14.63       19.64      0.84 o 
   0  -8   2      499.12      508.24      6.13 o 
   1  -8   2      426.11      402.43      9.74 o 
   2  -8   2       62.47       58.94      3.15 o 
   3  -8   2        9.97        7.45      1.84 o 
  -4  -7   2        0.19        0.37      1.45 o 
  -3  -7   2       31.29       32.52      1.83 o 
  -2  -7   2      302.94      296.91      4.15 o 
  -1  -7   2       29.10       27.92      1.56 o 
   0  -7   2      198.64      195.78      2.76 o 
   1  -7   2       57.55       56.57      2.71 o 
   2  -7   2        0.76        1.05      1.07 o 
   3  -7   2       58.24       60.95      3.45 o 
   4  -7   2       13.32       10.21      2.27 o 
  -4  -6   2       67.17       68.74      2.71 o 
  -3  -6   2       41.33       48.25      2.73 o 
  -2  -6   2      173.21      173.93      2.84 o 
  -1  -6   2        1.73        0.56      0.44 o 
   0  -6   2      334.24      322.03      3.99 o 
   1  -6   2       91.63       83.33      3.09 o 
   2  -6   2       24.56       22.37      1.89 o 
   3  -6   2        3.96        4.19      1.46 o 
   4  -6   2        8.47       12.50      2.31 o 
  -4  -5   2        4.61        3.33      1.91 o 
  -3  -5   2        5.47        4.07      0.89 o 
  -2  -5   2      192.40      199.97      2.94 o 
  -1  -5   2       72.61       75.66      1.37 o 
   0  -5   2        3.10        5.44      0.40 o 
   1  -5   2       15.21       20.82      1.54 o 
   2  -5   2      260.55      251.92      6.51 o 
   3  -5   2       91.55       95.03      3.91 o 
   4  -5   2       31.22       25.88      2.66 o 
  -4  -4   2       40.17       37.88      1.96 o 
  -3  -4   2        2.20        1.75      0.71 o 
  -2  -4   2      169.87      193.48      2.34 o 
  -1  -4   2        5.90        5.28      0.72 o 
   0  -4   2      356.68      318.58      3.78 o 
   1  -4   2      216.16      222.38      3.33 o 
   2  -4   2        0.00       -0.43      0.61 o 
   3  -4   2        0.35       -0.05      0.90 o 
   4  -4   2       11.82       12.00      1.96 o 
  -4  -3   2        1.79        2.14      0.96 o 
  -3  -3   2       13.16       16.19      0.85 o 
  -2  -3   2      634.83      648.24      6.33 o 
  -1  -3   2      972.99     1029.29     10.94 o 
   0  -3   2      355.02      352.73      4.16 o 
   1  -3   2     1017.32     1027.54     13.45 o 
   2  -3   2      320.82      320.04      7.38 o 
   3  -3   2       37.84       43.43      2.41 o 
   4  -3   2       36.35       35.92      2.69 o 
  -4  -2   2       96.79      101.12      7.74 o 
  -3  -2   2       16.07       18.62      0.72 o 
  -2  -2   2     1621.86     1666.85     15.23 o 
  -1  -2   2      484.47      481.41      4.57 o 
   0  -2   2      268.00      268.66      3.74 o 
   1  -2   2      521.48      510.06     10.17 o 
   2  -2   2       70.08       89.57      2.85 o 
   3  -2   2       28.75       25.73      1.86 o 
   4  -2   2        0.03        0.40      0.72 o 
  -4  -1   2       67.72       64.63      2.24 o 
  -3  -1   2       26.60       27.29      1.10 o 
  -2  -1   2     1833.74     1860.94     16.90 o 
  -1  -1   2     2571.23     2610.77     23.36 o 
   0  -1   2      710.41      711.65     15.83 o 
   1  -1   2      820.88      782.16     10.37 o 
   2  -1   2       39.78       37.69      2.09 o 
   3  -1   2       72.98       74.62      1.67 o 
   4  -1   2       77.35       78.19      3.53 o 
  -4   0   2      189.47      190.30      4.02 o 
  -3   0   2        1.11        2.15      0.70 o 
  -2   0   2        0.46        3.67      1.37 o 
  -1   0   2      610.96      603.53     11.18 o 
   0   0   2      215.61      218.29      2.41 o 
   1   0   2        5.39        6.66      0.55 o 
   2   0   2      247.98      230.40      3.07 o 
   3   0   2      152.09      144.55      2.47 o 
   4   0   2        2.55        1.70      0.90 o 
  -4   1   2        0.25       -0.08      0.64 o 
  -3   1   2      235.10      240.74      3.51 o 
  -2   1   2      502.74      506.49      5.93 o 
  -1   1   2     1139.06     1141.97     12.15 o 
   0   1   2      157.72      148.29      3.99 o 
   1   1   2      249.79      262.75      3.88 o 
   2   1   2        5.14        7.60      0.97 o 
   3   1   2       21.93       20.76      1.13 o 
   4   1   2       75.71       79.21      2.42 o 
  -3   2   2      240.88      241.83      3.48 o 
  -2   2   2      438.82      465.91      5.47 o 
  -1   2   2     1281.32     1256.06     13.31 o 
   0   2   2      902.01      829.81     10.84 o 
   1   2   2       24.09       28.60      1.51 o 
   2   2   2      225.92      218.18      3.65 o 
   3   2   2       91.20       89.37      2.26 o 
   4   2   2       98.50       97.49      2.69 o 
  -4   3   2        5.68        4.38      1.68 o 
  -3   3   2      427.22      426.96     10.29 o 
  -2   3   2       94.84       93.92      1.52 o 
  -1   3   2      945.59      969.57     26.86 o 
   0   3   2      293.14      282.25      4.39 o 
   1   3   2      365.55      353.34      4.10 o 
   2   3   2        2.26        4.65      0.54 o 
   3   3   2      314.78      310.73      5.23 o 
   4   3   2      183.53      181.44      3.92 o 
  -4   4   2        0.18        3.10      1.64 o 
  -3   4   2      162.08      157.11      5.23 o 
  -2   4   2       26.09       25.29      0.75 o 
  -1   4   2     1342.66     1381.19     23.40 o 
   0   4   2       86.28      102.02      2.69 o 
   1   4   2        0.32        0.67      0.28 o 
   2   4   2      101.03       96.49      2.14 o 
   3   4   2        7.25        7.95      0.86 o 
   4   4   2      481.22      478.70      7.86 o 
  -4   5   2      146.26      159.87      6.09 o 
  -3   5   2      314.20      317.15      8.58 o 
  -2   5   2        1.95        2.53      0.98 o 
  -1   5   2       52.93       56.58      2.33 o 
   0   5   2      111.75       88.17      2.64 o 
   1   5   2       66.86       66.84      1.55 o 
   2   5   2       69.34       66.92      1.77 o 
   3   5   2      342.76      350.75      5.87 o 
   4   5   2      136.55      145.07      5.25 o 
  -4   6   2       13.91       13.43      2.45 o 
  -3   6   2       64.06       66.42      3.64 o 
  -2   6   2       97.93       97.26      3.80 o 
  -1   6   2      273.21      292.81      7.13 o 
   0   6   2       25.46       27.80      1.54 o 
   1   6   2      126.86      127.35      2.49 o 
   2   6   2      122.96      121.78      2.08 o 
   3   6   2        8.97       10.79      1.03 o 
   4   6   2       41.89       35.48      2.87 o 
  -4   7   2      129.98      134.25      5.89 o 
  -3   7   2       76.34       73.89      3.95 o 
  -2   7   2       94.40       98.89      4.00 o 
  -1   7   2        1.90        3.07      1.11 o 
   0   7   2       76.44       63.36      2.50 o 
   1   7   2        0.25       -0.39      0.49 o 
   2   7   2       11.28       12.43      1.52 o 
   3   7   2       29.76       32.03      1.57 o 
   4   7   2       29.70       30.23      3.06 o 
  -3   8   2       20.01       17.86      2.51 o 
  -2   8   2       32.60       36.62      2.67 o 
  -1   8   2       29.80       29.45      2.13 o 
   0   8   2       10.33       13.87      1.07 o 
   1   8   2      121.98      112.22      2.94 o 
   2   8   2      131.32      128.64      4.20 o 
   3   8   2        0.10        1.65      1.29 o 
  -3   9   2       12.91       12.96      2.36 o 
  -2   9   2       32.26       33.12      2.87 o 
  -1   9   2       45.51       42.67      2.65 o 
   0   9   2       16.87       20.94      1.60 o 
   1   9   2        2.74        1.96      0.81 o 
   2   9   2       35.67       33.90      2.39 o 
   3   9   2       14.04       11.35      2.12 o 
  -3  10   2       60.60       62.72      4.07 o 
  -2  10   2       18.44       25.65      2.78 o 
  -1  10   2       28.62       29.81      2.49 o 
   0  10   2       33.67       28.35      1.57 o 
   1  10   2      148.81      144.01      4.81 o 
   2  10   2       69.67       73.27      3.47 o 
   3  10   2        6.79        7.61      1.94 o 
  -2  11   2        2.65        2.50      1.88 o 
  -1  11   2        9.64        8.10      1.97 o 
   0  11   2       19.26       15.55      1.43 o 
   1  11   2        0.39        0.53      1.38 o 
   2  11   2        2.93        0.57      0.89 o 
  -1  12   2       23.85       17.57      2.60 o 
   0  12   2       54.02       46.47      2.15 o 
   1  12   2      103.59      103.42      4.46 o 
  -1 -12   3        1.24       -1.85      1.58 o 
   0 -12   3        3.80        5.45      2.04 o 
   1 -12   3       23.92       31.02      3.12 o 
  -2 -11   3        0.03       -0.52      0.72 o 
  -1 -11   3       65.18       71.71      3.83 o 
   0 -11   3       24.42       26.01      2.64 o 
   1 -11   3        0.11       -2.06      1.37 o 
   2 -11   3      253.04      271.86      8.49 o 
  -3 -10   3        7.24        7.51      1.40 o 
  -2 -10   3       24.15       23.10      1.37 o 
  -1 -10   3      239.41      251.33      3.96 o 
   0 -10   3      176.31      177.32      5.89 o 
   1 -10   3       17.21       15.70      2.16 o 
   2 -10   3       23.26       27.74      2.78 o 
  -3  -9   3       15.37       13.50      1.54 o 
  -2  -9   3        1.45        0.95      0.72 o 
  -1  -9   3      224.60      233.31      3.09 o 
   0  -9   3      537.55      546.40     12.66 o 
   1  -9   3      177.20      179.27      5.79 o 
   2  -9   3      466.80      468.26     11.65 o 
   3  -9   3        0.03       -0.24      1.47 o 
  -3  -8   3      301.03      288.64      5.87 o 
  -2  -8   3        0.07       -0.29      0.79 o 
  -1  -8   3      155.36      160.30      2.31 o 
   0  -8   3      365.20      365.82      4.93 o 
   1  -8   3       91.71       90.40      3.72 o 
   2  -8   3        0.00       -0.76      1.09 o 
   3  -8   3       10.17        8.97      1.95 o 
  -4  -7   3       35.95       36.27      2.71 o 
  -3  -7   3       12.38       14.62      1.41 o 
  -2  -7   3        5.83        7.18      1.24 o 
  -1  -7   3      114.87      119.73      4.57 o 
   0  -7   3      158.21      155.41      2.38 o 
   1  -7   3       26.46       25.46      2.00 o 
   2  -7   3      123.27      118.61      4.30 o 
   3  -7   3        4.79        4.33      1.56 o 
   4  -7   3        6.18        7.15      1.97 o 
  -4  -6   3        8.49        9.79      1.46 o 
  -3  -6   3      209.05      200.87      4.41 o 
  -2  -6   3        0.00       -0.35      0.59 o 
  -1  -6   3       24.28       26.95      1.13 o 
   0  -6   3      244.58      239.72      3.18 o 
   1  -6   3       26.47       29.94      1.93 o 
   2  -6   3        6.44        5.41      1.22 o 
   3  -6   3      149.48      155.79      5.40 o 
   4  -6   3        2.08        2.18      1.65 o 
  -4  -5   3       10.01        8.25      1.35 o 
  -3  -5   3       34.48       39.08      1.78 o 
  -2  -5   3       56.20       51.96      1.24 o 
  -1  -5   3       12.48       11.72      1.25 o 
   0  -5   3      124.78      143.12      2.09 o 
   1  -5   3      425.55      431.21      6.15 o 
   2  -5   3        0.10       -1.06      0.71 o 
   3  -5   3        2.28        2.17      1.13 o 
   4  -5   3        1.51       -0.04      1.44 o 
  -4  -4   3       16.19        9.82      1.70 o 
  -3  -4   3        0.11        0.34      0.68 o 
  -2  -4   3       15.76       16.12      0.70 o 
  -1  -4   3      304.78      301.84      4.42 o 
   0  -4   3      524.21      539.39      6.12 o 
   1  -4   3      827.60      898.26     11.96 o 
   2  -4   3       50.55       59.49      2.51 o 
   3  -4   3      212.88      217.24      6.17 o 
   4  -4   3       21.86       25.30      2.48 o 
  -4  -3   3       42.65       34.36      1.83 o 
  -3  -3   3      943.50      929.29     13.39 o 
  -2  -3   3      690.70      702.40      6.77 o 
  -1  -3   3       96.01       96.67      1.43 o 
   0  -3   3      202.18      201.66      4.28 o 
   1  -3   3      425.16      414.15      5.80 o 
   2  -3   3        2.81        7.10      0.98 o 
   3  -3   3        3.22        2.87      0.96 o 
   4  -3   3       25.23       24.48      2.90 o 
  -4  -2   3       29.82       25.01      2.57 o 
  -3  -2   3        0.01        1.32      0.64 o 
  -2  -2   3      111.96      126.91      1.60 o 
  -1  -2   3       66.45       58.77      1.91 o 
   0  -2   3      748.70      743.51     13.58 o 
   1  -2   3      220.98      236.82      3.66 o 
   2  -2   3        9.40        6.71      0.64 o 
   3  -2   3      164.10      174.29      4.95 o 
   4  -2   3       51.90       50.69      2.97 o 
  -4  -1   3        4.15        4.62      0.94 o 
  -3  -1   3      964.87      969.74     10.99 o 
  -2  -1   3      835.27      837.89      9.26 o 
  -1  -1   3       21.66       25.64      0.84 o 
   0  -1   3      332.44      342.89      3.28 o 
   1  -1   3      260.92      251.08      3.74 o 
   2  -1   3       78.32       71.00      1.68 o 
   3  -1   3       97.15      100.61      2.01 o 
   4  -1   3        0.09        1.56      1.07 o 
  -4   0   3        0.02        0.52      0.74 o 
  -3   0   3        2.84        4.33      1.00 o 
  -2   0   3       31.90       27.47      1.04 o 
  -1   0   3       75.49       94.18      1.74 o 
   0   0   3      132.96      122.64      1.51 o 
   1   0   3      168.41      178.37      2.27 o 
   2   0   3        0.95        2.55      0.37 o 
   3   0   3      174.33      180.22      2.86 o 
   4   0   3       28.48       30.29      1.60 o 
  -4   1   3       17.82       18.10      1.85 o 
  -3   1   3        1.73        2.92      1.20 o 
  -2   1   3      119.52      122.43      1.97 o 
  -1   1   3       64.06       73.79      1.20 o 
   1   1   3      705.16      654.29      8.79 o 
   2   1   3       50.23       50.56      1.08 o 
   3   1   3      294.43      304.93      5.23 o 
   4   1   3       14.27       14.18      1.26 o 
  -3   2   3        0.02        1.13      0.73 o 
  -2   2   3     2410.40     2418.57     25.57 o 
  -1   2   3      334.47      320.21      5.10 o 
   0   2   3       11.01       15.50      0.56 o 
   1   2   3      765.54      793.03     10.57 o 
   2   2   3       98.78       92.62      2.21 o 
   3   2   3      352.23      361.76      5.96 o 
   4   2   3        0.74        0.43      1.00 o 
  -4   3   3      458.53      446.16     11.54 o 
  -3   3   3      123.84      119.20      2.71 o 
  -2   3   3       35.94       38.75      1.05 o 
  -1   3   3      100.01      118.38      2.10 o 
   0   3   3        6.34        3.93      0.42 o 
   1   3   3      174.57      167.95      2.86 o 
   2   3   3       52.39       59.41      1.64 o 
   3   3   3        4.11        5.08      0.77 o 
   4   3   3       55.44       60.48      2.18 o 
  -4   4   3      163.68      166.12      6.14 o 
  -3   4   3       18.91       19.94      2.18 o 
  -2   4   3      834.92      880.84      9.74 o 
  -1   4   3      378.40      393.09      5.62 o 
   0   4   3       18.87       17.98      0.82 o 
   1   4   3      204.46      203.11      2.65 o 
   2   4   3      671.50      667.77      9.50 o 
   3   4   3      465.67      479.18      7.55 o 
   4   4   3       94.14      100.07      3.64 o 
  -4   5   3      301.91      302.54      9.11 o 
  -3   5   3        1.00        3.06      1.37 o 
  -2   5   3       19.35       21.77      1.93 o 
  -1   5   3      106.33       88.62      1.76 o 
   0   5   3       16.64        9.80      0.69 o 
   1   5   3       28.69       24.82      0.76 o 
   2   5   3      306.28      300.40      4.98 o 
   3   5   3      109.48      113.14      2.82 o 
   4   5   3       20.67       26.86      1.97 o 
  -4   6   3       77.60       77.92      4.44 o 
  -3   6   3        6.83        5.36      1.73 o 
  -2   6   3        0.31        0.12      0.96 o 
  -1   6   3       39.38       35.68      2.02 o 
   0   6   3       34.74       32.70      1.22 o 
   1   6   3        1.40        1.29      1.06 o 
   2   6   3      277.18      274.54      4.78 o 
   3   6   3       70.40       73.47      2.27 o 
   4   6   3      111.73      119.20      6.22 o 
  -3   7   3        3.59        2.87      1.68 o 
  -2   7   3        0.41        0.67      1.17 o 
  -1   7   3      236.27      241.36      6.37 o 
   0   7   3      112.03      108.16      3.35 o 
   1   7   3       24.38       23.15      1.12 o 
   2   7   3      295.29      298.20      7.32 o 
   3   7   3       58.97       61.89      2.21 o 
  -3   8   3      129.74      141.91      5.70 o 
  -2   8   3        0.06       -1.18      1.12 o 
  -1   8   3        1.89       -0.30      1.09 o 
   0   8   3      162.53      132.95      2.92 o 
   1   8   3       49.94       45.84      1.62 o 
   2   8   3       11.54       13.94      1.74 o 
   3   8   3       14.77       16.81      2.04 o 
  -3   9   3       17.01       18.35      2.74 o 
  -2   9   3        0.02       -0.34      1.38 o 
  -1   9   3       24.36       30.53      2.31 o 
   0   9   3       19.58       19.07      1.31 o 
   1   9   3       24.10       23.83      2.09 o 
   2   9   3        7.48        9.04      1.71 o 
   3   9   3      293.82      322.55      8.61 o 
  -2  10   3        2.26       -0.15      1.67 o 
  -1  10   3       17.39       14.86      2.04 o 
   0  10   3      160.04      150.71      4.45 o 
   1  10   3      224.00      217.57      6.33 o 
   2  10   3        8.27       11.27      1.92 o 
   3  10   3       26.99       32.05      2.90 o 
  -2  11   3        1.51        1.31      1.83 o 
  -1  11   3       22.44       19.46      2.41 o 
   0  11   3       22.75       22.84      2.53 o 
   1  11   3        1.87       -1.18      1.35 o 
   2  11   3        8.94        8.24      1.96 o 
  -1  12   3       51.35       48.63      3.36 o 
   0  12   3        8.89        6.83      1.89 o 
   1  12   3       19.36       22.47      2.56 o 
  -1 -12   4       40.98       43.20      3.47 o 
   0 -12   4       23.32       26.44      2.94 o 
   1 -12   4        4.79        4.28      2.07 o 
  -2 -11   4       70.31       71.89      3.33 o 
  -1 -11   4       73.62       71.11      3.89 o 
   0 -11   4       50.16       54.19      3.42 o 
   1 -11   4       22.17       26.62      2.81 o 
   2 -11   4        0.34        0.64      1.74 o 
  -2 -10   4        1.80        0.63      0.79 o 
  -1 -10   4        4.01        5.08      0.96 o 
   0 -10   4        3.72        4.46      1.66 o 
   1 -10   4      271.68      279.86      8.16 o 
   2 -10   4        0.52        3.19      1.70 o 
  -3  -9   4        9.33        8.47      1.35 o 
  -2  -9   4      309.95      323.83      4.96 o 
  -1  -9   4      499.75      504.80      9.00 o 
   0  -9   4       11.58       13.88      1.94 o 
   1  -9   4       53.72       62.38      3.31 o 
   2  -9   4       68.97       65.82      3.55 o 
   3  -9   4       34.92       33.25      3.14 o 
  -3  -8   4        0.80       -0.47      1.26 o 
  -2  -8   4        2.44        4.07      1.35 o 
  -1  -8   4       20.12       24.90      1.10 o 
   0  -8   4      172.92      173.00      2.71 o 
   1  -8   4      422.44      415.26     10.14 o 
   2  -8   4        9.58        8.72      1.69 o 
   3  -8   4       19.47       24.79      2.67 o 
  -3  -7   4        0.01       -0.81      0.74 o 
  -2  -7   4       64.31       63.27      2.13 o 
   0  -7   4      178.50      173.51      2.75 o 
   1  -7   4      136.57      143.53      4.66 o 
   2  -7   4        9.11        9.28      1.57 o 
   3  -7   4        0.05       -0.51      1.23 o 
  -4  -6   4       30.52       32.19      2.88 o 
  -3  -6   4        0.22        1.21      0.86 o 
  -2  -6   4       56.17       57.62      1.94 o 
  -1  -6   4      204.55      208.72      2.90 o 
   0  -6   4       52.05       56.97      1.24 o 
   1  -6   4       96.45       98.09      3.17 o 
   2  -6   4       36.25       30.58      2.17 o 
   3  -6   4        1.44        1.27      1.21 o 
   4  -6   4       83.25       91.41      4.47 o 
  -4  -5   4       15.98       10.95      1.43 o 
  -3  -5   4      160.89      153.24      3.66 o 
  -2  -5   4       13.59       14.16      1.07 o 
  -1  -5   4       40.76       35.85      1.36 o 
   0  -5   4        7.82        5.62      0.54 o 
   1  -5   4        0.77        2.53      0.44 o 
   2  -5   4      327.30      336.50      8.13 o 
   3  -5   4       15.96       14.39      1.78 o 
   4  -5   4       62.35       68.36      3.79 o 
  -4  -4   4       14.32       16.43      1.57 o 
  -3  -4   4       47.22       46.54      2.54 o 
  -2  -4   4        6.33        6.45      0.75 o 
  -1  -4   4      767.21      799.32      8.73 o 
   0  -4   4     1456.31     1576.85     20.57 o 
   1  -4   4       71.30       75.46      1.61 o 
   2  -4   4      143.82      145.44      4.27 o 
   3  -4   4       34.24       36.34      2.37 o 
   4  -4   4      109.19      103.69      4.56 o 
  -4  -3   4      209.76      189.79      4.39 o 
  -3  -3   4      443.49      431.07      7.15 o 
  -2  -3   4      152.13      155.98      3.13 o 
  -1  -3   4       32.46       32.26      1.11 o 
   1  -3   4       44.66       80.33      1.64 o 
   2  -3   4      231.14      223.67      5.54 o 
   3  -3   4       13.68       14.75      1.55 o 
   4  -3   4       15.39       14.74      2.02 o 
  -4  -2   4      173.45      167.53      3.99 o 
  -3  -2   4      140.82      134.38      3.11 o 
  -2  -2   4       45.14       53.24      1.05 o 
  -1  -2   4      205.60      189.02      3.18 o 
   0  -2   4      773.37      822.72     14.51 o 
   1  -2   4      200.79      206.51      3.35 o 
   2  -2   4      205.77      214.88      3.72 o 
   3  -2   4       68.38       63.47      1.63 o 
   4  -2   4       17.50       15.62      2.02 o 
  -4  -1   4       64.01       66.26      2.31 o 
  -3  -1   4       46.02       48.71      1.75 o 
  -2  -1   4       22.28       20.89      0.68 o 
  -1  -1   4      125.03      129.92      2.36 o 
   0  -1   4      275.19      268.84      3.08 o 
   1  -1   4      109.85      102.68      1.61 o 
   2  -1   4       49.33       49.79      1.17 o 
   3  -1   4        5.14        4.24      0.91 o 
   4  -1   4      142.89      136.73      5.02 o 
  -4   0   4       45.35       49.29      1.96 o 
  -3   0   4        8.06        8.42      0.88 o 
  -2   0   4      122.65      114.41      2.35 o 
  -1   0   4      248.89      248.55      3.81 o 
   0   0   4       52.92       51.12      0.84 o 
   1   0   4      103.12       96.48      1.51 o 
   2   0   4      894.38      918.19     10.23 o 
   3   0   4        4.10        3.39      0.96 o 
   4   0   4       17.13       20.14      1.48 o 
  -4   1   4       21.68       22.29      2.06 o 
  -3   1   4      173.78      164.33      3.52 o 
  -2   1   4        6.52        7.05      0.63 o 
  -1   1   4       58.04       58.63      1.42 o 
   0   1   4      818.28      788.76     28.82 o 
   1   1   4      149.51      163.64      2.77 o 
   2   1   4        0.14        0.12      0.24 o 
   3   1   4        0.18        0.02      0.51 o 
   4   1   4      317.31      319.39      5.96 o 
  -3   2   4      149.74      147.17      2.54 o 
  -2   2   4       93.31       88.73      1.62 o 
  -1   2   4       65.71       66.90      1.20 o 
   0   2   4       34.57       28.07      0.66 o 
   1   2   4      248.01      243.73      3.88 o 
   2   2   4     2034.90     2097.40     27.19 o 
   3   2   4       60.54       60.02      2.19 o 
   4   2   4        0.58        2.08      0.84 o 
  -3   3   4      627.02      614.94      9.35 o 
  -2   3   4       73.11       82.50      1.53 o 
  -1   3   4       40.73       29.63      0.98 o 
   0   3   4     1262.34     1261.64     16.49 o 
   1   3   4       10.64       16.11      1.90 o 
   2   3   4       33.56       43.16      1.45 o 
   3   3   4       27.99       25.65      1.35 o 
   4   3   4       14.28       15.55      2.47 o 
  -4   4   4       49.43       44.72      3.40 o 
  -3   4   4       92.46       97.68      4.14 o 
  -2   4   4       39.65       34.89      1.22 o 
  -1   4   4       39.43       48.89      1.27 o 
   0   4   4       41.02       46.57      1.24 o 
   1   4   4      353.55      355.90      4.27 o 
   2   4   4      102.94      113.55      2.54 o 
   3   4   4       29.80       30.08      1.51 o 
   4   4   4       10.60       11.38      1.28 o 
  -4   5   4       45.84       32.27      3.28 o 
  -3   5   4       50.49       49.98      3.13 o 
  -2   5   4        0.02        0.75      0.99 o 
  -1   5   4       20.20       17.14      0.80 o 
   0   5   4      160.33      155.84      2.83 o 
   1   5   4       74.12       70.43      1.43 o 
   2   5   4        8.95       12.19      0.95 o 
   3   5   4      623.17      652.98      9.94 o 
   4   5   4        0.23        0.19      0.83 o 
  -4   6   4        8.94        8.58      2.32 o 
  -3   6   4       20.06       24.69      2.65 o 
  -2   6   4      170.81      173.56      5.48 o 
  -1   6   4        5.66        6.18      0.91 o 
   0   6   4      115.22      120.00      2.47 o 
   1   6   4      810.10      749.29     10.36 o 
   2   6   4      129.73      132.85      2.98 o 
   3   6   4        4.76        4.69      0.93 o 
   4   6   4       13.29       12.38      1.40 o 
  -3   7   4       25.31       26.83      2.78 o 
  -2   7   4       36.03       40.54      2.69 o 
  -1   7   4       92.22       91.81      3.47 o 
   0   7   4        5.32        6.47      1.32 o 
   1   7   4       18.57       18.37      1.49 o 
   2   7   4       53.07       54.07      1.90 o 
   3   7   4      692.69      709.03     10.86 o 
   4   7   4       20.68       21.20      1.72 o 
  -3   8   4        0.01       -0.03      1.62 o 
  -2   8   4       39.23       43.06      2.81 o 
  -1   8   4       12.07        6.48      1.47 o 
   0   8   4       66.53       60.09      1.92 o 
   1   8   4      457.85      452.50     10.16 o 
   2   8   4        2.36        3.91      1.40 o 
   3   8   4      101.03      106.87      3.08 o 
  -3   9   4        5.45        6.14      2.25 o 
  -2   9   4       20.20       20.05      2.36 o 
  -1   9   4      182.88      178.12      5.65 o 
   0   9   4       31.94       27.11      1.49 o 
   1   9   4        0.10       -0.17      1.14 o 
   2   9   4      149.10      158.15      5.22 o 
   3   9   4       26.72       28.02      2.70 o 
  -2  10   4        1.83        1.25      1.65 o 
  -1  10   4       53.59       49.41      3.05 o 
   0  10   4       38.10       35.53      3.37 o 
   1  10   4        2.74        0.58      1.28 o 
   2  10   4       23.77       22.65      2.40 o 
  -2  11   4       22.72       28.08      3.05 o 
  -1  11   4       42.84       41.56      2.11 o 
   0  11   4       51.14       40.66      2.83 o 
   1  11   4        0.01        0.98      1.51 o 
   2  11   4       86.76      106.19      4.58 o 
  -1  12   4        1.52        2.92      1.28 o 
   0  12   4       43.19       54.99      3.45 o 
   1  12   4        0.04        0.54      1.64 o 
  -1 -12   5       37.01       45.37      3.54 o 
   0 -12   5       60.82       73.90      4.23 o 
   1 -12   5      117.93      122.54      5.44 o 
  -2 -11   5      283.62      286.80      9.60 o 
  -1 -11   5       86.66       92.86      4.50 o 
   0 -11   5       17.89       17.46      2.40 o 
   1 -11   5        0.19        1.67      1.65 o 
   2 -11   5        0.06       -0.49      1.75 o 
  -2 -10   5       12.35        9.27      1.11 o 
  -1 -10   5       69.73       74.32      2.48 o 
   0 -10   5       22.66       31.57      2.83 o 
   1 -10   5        0.14        1.08      1.50 o 
   2 -10   5       30.25       28.56      2.92 o 
  -3  -9   5       19.71       17.55      1.73 o 
  -2  -9   5      104.48      110.85      3.11 o 
  -1  -9   5        0.30       -0.11      0.57 o 
   0  -9   5       64.38       63.65      3.36 o 
   1  -9   5       61.60       60.53      3.31 o 
   2  -9   5       51.77       52.12      3.22 o 
   3  -9   5        0.00       -0.10      1.60 o 
  -3  -8   5       24.05       23.76      1.84 o 
  -2  -8   5       46.10       42.97      3.53 o 
  -1  -8   5      128.41      124.26      2.43 o 
   0  -8   5      156.39      155.46      2.58 o 
   1  -8   5      138.09      141.01      4.92 o 
   2  -8   5        2.09        2.43      1.35 o 
   3  -8   5       41.27       38.14      3.04 o 
  -3  -7   5       40.86       44.90      2.12 o 
  -2  -7   5       17.06       17.81      1.92 o 
  -1  -7   5      156.95      137.14     14.85 o 
   0  -7   5      231.40      232.62      3.34 o 
   1  -7   5      115.18      121.07      4.31 o 
   2  -7   5       21.14       28.28      2.40 o 
   3  -7   5        2.82        3.85      1.50 o 
  -4  -6   5        9.52        8.66      1.45 o 
  -3  -6   5        2.00        0.93      0.85 o 
  -2  -6   5        0.64        0.56      0.85 o 
  -1  -6   5      670.06      675.39     10.48 o 
   0  -6   5      229.87      234.43      3.27 o 
   1  -6   5       15.78       16.76      0.93 o 
   2  -6   5       80.59       67.39      3.09 o 
   3  -6   5      272.66      254.02      7.35 o 
  -4  -5   5       86.65       80.93      2.94 o 
  -3  -5   5       99.37       97.47      2.88 o 
  -2  -5   5      152.18      147.82      3.26 o 
  -1  -5   5        6.14        8.31      0.97 o 
   0  -5   5       30.76       41.18      1.05 o 
   1  -5   5      199.70      200.48      3.44 o 
   2  -5   5       13.25       13.58      1.61 o 
   3  -5   5        3.14        3.94      1.22 o 
  -4  -4   5      262.63      226.46      5.07 o 
  -3  -4   5       13.97       14.50      1.27 o 
  -2  -4   5       63.03       64.00      1.94 o 
  -1  -4   5      318.56      314.89      5.03 o 
   0  -4   5       41.43       57.17      1.43 o 
   1  -4   5       61.04       73.95      1.69 o 
   2  -4   5      188.86      172.81      4.85 o 
   3  -4   5      241.88      249.29      6.77 o 
   4  -4   5      111.44       99.66      4.49 o 
  -4  -3   5       44.21       42.82      4.64 o 
  -3  -3   5        1.61        2.27      0.83 o 
  -2  -3   5       21.79       22.78      1.16 o 
  -1  -3   5      223.72      255.93      4.20 o 
   0  -3   5      480.17      497.72      7.00 o 
   1  -3   5      430.10      432.58      6.25 o 
   2  -3   5        6.67       10.30      1.16 o 
   3  -3   5       12.84       11.69      1.07 o 
   4  -3   5       28.75       27.72      2.57 o 
  -4  -2   5      130.46      122.40      3.35 o 
  -3  -2   5       37.49       37.04      1.61 o 
  -2  -2   5      267.33      266.60      4.58 o 
  -1  -2   5      121.03      119.97      2.37 o 
   0  -2   5      220.52      265.63      2.77 o 
   1  -2   5       11.33       13.51      0.77 o 
   2  -2   5      183.73      186.17      2.81 o 
   3  -2   5       17.44       18.52      1.00 o 
   4  -2   5        5.10        7.33      1.56 o 
  -4  -1   5       40.92       38.82      1.83 o 
  -3  -1   5       12.09       14.11      1.12 o 
  -2  -1   5       12.73       16.89      0.96 o 
  -1  -1   5       11.44       19.40      0.87 o 
   0  -1   5      639.20      640.20      6.91 o 
   1  -1   5      237.49      227.70      2.96 o 
   2  -1   5        2.58        2.75      0.40 o 
   3  -1   5      193.60      191.82      3.96 o 
   4  -1   5      313.15      306.29      5.94 o 
  -4   0   5       28.19       25.69      1.54 o 
  -3   0   5       23.19       24.10      1.59 o 
  -2   0   5      179.84      176.13      5.46 o 
  -1   0   5      113.02      114.77      1.64 o 
   0   0   5      375.92      396.87      4.47 o 
   1   0   5      597.55      638.27      7.14 o 
   2   0   5      152.67      147.77      2.26 o 
   3   0   5       84.83       89.35      5.35 o 
   4   0   5       10.30       12.79      1.30 o 
  -3   1   5      209.79      208.52      3.92 o 
  -2   1   5        6.32        8.99      0.72 o 
  -1   1   5      110.26      110.75      1.64 o 
   0   1   5      197.57      179.75      2.80 o 
   1   1   5     1395.76     1467.31     19.07 o 
   2   1   5        0.00        0.01      0.21 o 
   3   1   5      253.52      253.14      4.75 o 
   4   1   5      186.03      187.60      4.26 o 
  -3   2   5       60.66       57.53      1.73 o 
  -2   2   5       41.28       38.61      1.07 o 
  -1   2   5      221.36      221.79      5.07 o 
   0   2   5     1191.93     1061.41     96.87 o 
   1   2   5     1190.28     1246.55     18.93 o 
   2   2   5       19.37       16.21      0.96 o 
   3   2   5       63.05       68.44      2.13 o 
   4   2   5       10.99       13.51      1.32 o 
  -3   3   5       24.56       25.39      1.35 o 
  -2   3   5       18.48       15.47      0.74 o 
  -1   3   5      108.16      107.57      2.14 o 
   0   3   5        3.27        1.89      0.40 o 
   1   3   5     1025.61     1105.92     14.75 o 
   2   3   5        0.03        0.06      0.78 o 
   3   3   5       47.61       48.17      1.83 o 
   4   3   5       48.53       50.96      3.86 o 
  -3   4   5       27.07       30.03      2.50 o 
  -2   4   5        8.48        9.09      1.12 o 
  -1   4   5      163.22      163.17      2.92 o 
   0   4   5      358.46      382.20      5.64 o 
   1   4   5      218.92      207.87      3.63 o 
   2   4   5      183.79      173.62      3.45 o 
   3   4   5       14.92       19.26      2.02 o 
   4   4   5       46.32       55.26      3.45 o 
  -4   5   5       14.19       15.11      2.65 o 
  -3   5   5        0.17        0.61      1.29 o 
  -2   5   5      137.57      145.38      4.81 o 
  -1   5   5      212.04      205.93      3.52 o 
   0   5   5       90.98       95.51      3.05 o 
   1   5   5      232.01      205.59      2.81 o 
   2   5   5      254.12      248.60      4.52 o 
   3   5   5        1.45        2.43      0.75 o 
   4   5   5       45.66       48.82      3.28 o 
  -4   6   5        1.63        0.71      1.93 o 
  -3   6   5       39.92       40.33      3.06 o 
  -2   6   5        0.05       -1.34      0.90 o 
  -1   6   5       25.48       24.21      2.04 o 
   0   6   5       45.75       48.54      2.65 o 
   1   6   5        9.35        9.27      1.34 o 
   2   6   5     1277.79     1280.92     17.59 o 
   3   6   5        6.30        8.20      1.09 o 
   4   6   5       52.57       58.79      2.43 o 
  -3   7   5        7.02        5.00      1.87 o 
  -2   7   5       71.48       72.98      3.58 o 
  -1   7   5      163.67      150.43      4.67 o 
   0   7   5      576.86      554.52      8.30 o 
   1   7   5      772.39      701.09     14.29 o 
   2   7   5      307.23      321.37      5.72 o 
   3   7   5        6.88        7.52      1.11 o 
  -3   8   5       15.25       13.80      2.56 o 
  -2   8   5        0.02        0.05      1.28 o 
  -1   8   5      236.40      224.71      6.36 o 
   0   8   5       19.09       20.75      1.29 o 
   1   8   5        0.05       -0.05      1.01 o 
   2   8   5      618.30      612.60     13.45 o 
   3   8   5       37.76       35.60      1.89 o 
  -3   9   5        3.51        2.03      1.95 o 
  -2   9   5       67.66       69.13      3.81 o 
  -1   9   5       75.08       65.54      2.30 o 
   0   9   5      330.60      318.87      5.65 o 
   1   9   5       92.36       91.40      3.76 o 
   2   9   5       16.36       14.52      2.03 o 
   3   9   5        3.28        3.99      1.76 o 
  -2  10   5       14.50       12.17      2.31 o 
  -1  10   5       37.12       38.90      1.96 o 
   0  10   5       14.03       17.66      2.16 o 
   1  10   5       14.66       17.57      2.12 o 
   2  10   5       12.87       15.06      2.19 o 
  -2  11   5       23.62       19.75      2.82 o 
  -1  11   5        1.15        1.34      1.10 o 
   0  11   5        7.98        8.14      1.97 o 
   1  11   5        6.48        4.49      1.72 o 
   2  11   5        1.16        2.75      1.80 o 
  -1  12   5       22.15       27.47      5.34 o 
   0  12   5       56.23       59.81      3.69 o 
   1  12   5       75.30       85.92      4.19 o 
  -1 -11   6        0.12        0.83      1.73 o 
   0 -11   6       37.17       38.47      3.14 o 
   1 -11   6        0.08        0.11      1.68 o 
  -2 -10   6      109.35      111.17      2.86 o 
  -1 -10   6       47.78       54.20      2.18 o 
   0 -10   6       42.30       41.88      3.07 o 
   1 -10   6        1.18       -0.06      1.48 o 
   2 -10   6       23.52       29.99      3.00 o 
  -2  -9   6        1.64        3.07      0.99 o 
  -1  -9   6        0.33       -0.65      0.59 o 
   0  -9   6       85.64       85.11      3.92 o 
   1  -9   6        3.93        4.83      1.60 o 
   2  -9   6       17.26       19.91      2.38 o 
  -3  -8   6        0.05        0.45      0.98 o 
  -2  -8   6       62.91       60.38      2.21 o 
  -1  -8   6       16.20       15.00      1.29 o 
   0  -8   6       67.56       66.63      1.69 o 
   1  -8   6       19.27       23.24      2.32 o 
   2  -8   6       87.08       69.45      3.53 o 
   3  -8   6       55.49       54.75      3.52 o 
  -3  -7   6        5.67        5.78      1.17 o 
  -2  -7   6      292.22      290.76      5.47 o 
  -1  -7   6      175.95      180.01      3.64 o 
   0  -7   6      490.10      494.17      6.19 o 
   1  -7   6       11.58       13.41      1.80 o 
   2  -7   6       46.92       45.55      2.78 o 
   3  -7   6        2.77        6.29      1.69 o 
  -3  -6   6       16.32       15.35      1.45 o 
  -2  -6   6      556.13      546.00     14.25 o 
  -1  -6   6      123.02      126.22      2.82 o 
   0  -6   6       13.06       13.67      0.78 o 
   1  -6   6       22.51       13.12      0.92 o 
   2  -6   6      122.49      103.69      3.95 o 
   3  -6   6       95.98       97.11      4.18 o 
  -4  -5   6        6.22        7.85      1.38 o 
  -3  -5   6        4.07        3.30      0.95 o 
  -2  -5   6      376.93      374.36      6.34 o 
  -1  -5   6      110.82      118.59      3.60 o 
   0  -5   6      204.85      197.98      2.91 o 
   1  -5   6      132.02      137.20      3.34 o 
   2  -5   6      161.68      148.66      4.66 o 
   3  -5   6       26.35       26.50      2.30 o 
   4  -5   6       34.67       32.33      2.93 o 
  -4  -4   6       99.92       88.61      3.03 o 
  -3  -4   6        0.08        0.84      0.69 o 
  -2  -4   6      220.24      215.83      5.15 o 
  -1  -4   6        0.33        1.04      0.56 o 
   1  -4   6      387.04      405.73      6.11 o 
   2  -4   6      135.93      129.82      2.60 o 
   3  -4   6       29.28       34.06      2.30 o 
   4  -4   6       77.61       72.10      3.91 o 
  -4  -3   6        0.05        0.30      0.89 o 
  -3  -3   6        0.20        0.58      1.00 o 
  -2  -3   6       31.35       33.80      1.43 o 
  -1  -3   6      319.08      330.49      5.25 o 
   0  -3   6        0.75        0.53      0.36 o 
   1  -3   6       86.92       88.50      1.58 o 
   2  -3   6        0.36        0.53      0.51 o 
   3  -3   6        1.80        0.94      1.12 o 
   4  -3   6      101.18       98.03      4.45 o 
  -4  -2   6        0.00        0.03      0.87 o 
  -3  -2   6       51.63       51.66      1.91 o 
  -2  -2   6        2.80        2.16      0.59 o 
  -1  -2   6      218.17      219.75      3.78 o 
   0  -2   6       73.52       84.77      1.34 o 
   1  -2   6      390.09      392.53     17.62 o 
   2  -2   6      240.38      225.11      3.29 o 
   3  -2   6      225.28      229.24      4.59 o 
   4  -2   6        0.17       -0.39      0.99 o 
  -4  -1   6       17.53       18.53      2.50 o 
  -3  -1   6       87.32       88.75      2.47 o 
  -2  -1   6        0.00        0.70      1.09 o 
  -1  -1   6      858.43      905.28     12.32 o 
   0  -1   6      150.30      138.26      1.91 o 
   1  -1   6      148.61      165.66      2.37 o 
   2  -1   6      260.15      248.03      3.84 o 
   3  -1   6      289.52      280.05      5.22 o 
   4  -1   6       54.19       53.08      2.22 o 
  -4   0   6        0.67        0.68      0.79 o 
  -3   0   6       62.23       58.53      2.46 o 
  -2   0   6        1.58        1.49      0.50 o 
  -1   0   6        5.48        4.91      0.50 o 
   0   0   6      231.49      250.55      3.08 o 
   1   0   6      273.71      266.43      3.38 o 
   2   0   6      242.95      239.93      3.45 o 
   3   0   6      368.97      364.00      6.71 o 
   4   0   6      178.04      179.18      5.27 o 
  -3   1   6       34.89       37.39      1.51 o 
  -2   1   6       14.99       13.37      0.90 o 
  -1   1   6      666.84      678.75      7.54 o 
   0   1   6     1414.77     1495.18     17.09 o 
   1   1   6      295.22      294.68      3.63 o 
   2   1   6       18.77       15.61      1.01 o 
   3   1   6      206.50      199.61      4.12 o 
   4   1   6        2.05        2.22      0.92 o 
  -3   2   6        6.10        6.12      0.80 o 
  -2   2   6       36.59       32.73      1.47 o 
  -1   2   6       40.85       46.46      1.24 o 
   0   2   6        1.54        3.45      0.69 o 
   1   2   6      138.01      126.82      2.51 o 
   2   2   6       85.59       83.66      2.17 o 
   3   2   6        3.17        2.56      0.72 o 
   4   2   6        2.49        3.20      0.95 o 
  -3   3   6        0.18        0.00      0.73 o 
  -2   3   6        5.89        6.09      0.60 o 
  -1   3   6      622.36      631.04      7.20 o 
   0   3   6      484.11      486.70      9.71 o 
   1   3   6       61.13       67.83      1.75 o 
   2   3   6       28.84       25.47      1.39 o 
   3   3   6      117.59      114.67      2.96 o 
   4   3   6       35.53       36.78      2.14 o 
  -3   4   6       47.68       45.18      2.96 o 
  -2   4   6       13.07       14.39      1.68 o 
  -1   4   6      220.80      221.25      3.07 o 
   0   4   6        8.34        3.77      0.52 o 
   1   4   6      509.97      506.99      7.51 o 
   2   4   6       59.65       55.88      3.04 o 
   3   4   6       13.41       17.84      1.40 o 
   4   4   6       69.72       73.84      2.66 o 
  -4   5   6        4.70        3.91      2.08 o 
  -3   5   6       18.16       20.24      2.38 o 
  -2   5   6        5.31        5.98      1.43 o 
  -1   5   6      276.87      281.10      3.77 o 
   0   5   6        3.12        2.69      0.54 o 
   1   5   6        9.35       12.09      2.33 o 
   2   5   6       81.97       82.91      2.33 o 
   3   5   6       81.15       85.48      3.45 o 
   4   5   6       94.20      100.02      3.16 o 
  -3   6   6       52.90       55.79      3.54 o 
  -2   6   6        9.23        9.18      1.66 o 
  -1   6   6        7.30       10.01      1.52 o 
   0   6   6      669.14      643.11      9.30 o 
   1   6   6     1180.18     1133.40     21.85 o 
   2   6   6       29.92       29.19      2.21 o 
   3   6   6        3.03        3.16      1.49 o 
  -3   7   6       78.78       77.79      4.20 o 
  -2   7   6      237.16      226.29      6.88 o 
  -1   7   6      106.85      104.75      2.68 o 
   0   7   6      203.72      202.78      3.82 o 
   1   7   6      242.52      235.95      6.29 o 
   2   7   6        2.78        0.93      1.05 o 
   3   7   6        0.23        0.32      0.80 o 
  -3   8   6        6.43        6.48      2.15 o 
  -2   8   6        0.63       -1.94      1.29 o 
  -1   8   6      245.64      239.76      4.69 o 
   0   8   6      451.63      447.83      7.16 o 
   1   8   6      425.95      394.99      9.34 o 
   2   8   6        2.99        3.07      1.47 o 
   3   8   6       65.57       65.40      2.52 o 
  -2   9   6      309.52      295.90      8.69 o 
  -1   9   6       44.87       43.89      1.95 o 
   0   9   6      213.83      211.81      6.21 o 
   1   9   6        7.41        4.78      1.45 o 
   2   9   6        7.73        9.49      1.88 o 
   3   9   6        8.62        6.10      2.02 o 
  -2  10   6       34.76       42.94      3.38 o 
  -1  10   6       46.47       39.45      1.99 o 
   0  10   6       47.91       50.26      3.01 o 
   1  10   6        0.01       -0.12      1.31 o 
   2  10   6        2.93        0.16      1.56 o 
  -1  11   6       16.23       18.62      1.69 o 
   0  11   6        0.12        1.37      1.60 o 
   1  11   6      130.02      124.62      4.93 o 
   0  12   6       22.37       26.05      2.92 o 
  -1 -11   7        1.21       -2.26      1.52 o 
   0 -11   7        0.18        0.72      1.66 o 
   1 -11   7       12.32       13.62      2.46 o 
  -2 -10   7       19.23       18.40      1.66 o 
  -1 -10   7        2.08        2.16      1.15 o 
   0 -10   7        1.40        2.76      1.77 o 
   1 -10   7        1.09        3.18      1.70 o 
   2 -10   7        3.10        1.85      1.74 o 
  -2  -9   7       30.13       33.58      1.91 o 
  -1  -9   7        2.51        1.02      0.69 o 
   0  -9   7        5.90        5.46      1.70 o 
   1  -9   7       85.23       85.73      4.11 o 
   2  -9   7       19.78       17.36      2.41 o 
  -3  -8   7        4.11        4.22      1.17 o 
  -2  -8   7        4.79        4.76      1.04 o 
  -1  -8   7      161.23      157.90      3.65 o 
   0  -8   7       13.46       13.23      1.25 o 
   1  -8   7       46.52       36.44      2.71 o 
   2  -8   7      102.71       98.16      4.31 o 
   3  -8   7        0.15        0.59      1.54 o 
  -3  -7   7      236.65      226.47      5.12 o 
  -2  -7   7        6.01        4.32      0.99 o 
  -1  -7   7        5.58        4.55      0.82 o 
   0  -7   7        3.35        3.48      0.62 o 
   1  -7   7      178.17      176.83      5.64 o 
   2  -7   7      140.75      119.63      4.56 o 
   3  -7   7        6.95        5.37      1.61 o 
  -3  -6   7       31.31       29.16      1.89 o 
  -2  -6   7      105.87      100.53      2.79 o 
  -1  -6   7      365.87      352.41      8.49 o 
   0  -6   7        4.64        4.90      0.62 o 
   1  -6   7       39.94       38.90      1.48 o 
   2  -6   7      152.14      154.58      5.07 o 
   3  -6   7        0.08        0.05      1.18 o 
  -3  -5   7      529.81      518.99     12.25 o 
  -2  -5   7       94.62       92.61      2.60 o 
  -1  -5   7       85.28       84.22      2.21 o 
   0  -5   7      164.05      131.49     19.98 o 
   1  -5   7       77.90       68.46      3.00 o 
   2  -5   7       32.50       30.20      2.12 o 
   3  -5   7       26.35       28.53      2.32 o 
  -4  -4   7       96.56       83.23      3.00 o 
  -3  -4   7        0.02        0.52      0.78 o 
  -2  -4   7        4.27        6.94      0.93 o 
  -1  -4   7      101.58      101.42      2.41 o 
   0  -4   7        2.73        1.76      0.50 o 
   1  -4   7       19.73       22.41      1.25 o 
   2  -4   7       76.95       76.38      2.06 o 
   3  -4   7       75.11       72.33      3.53 o 
   4  -4   7       13.61       13.08      2.11 o 
  -4  -3   7        0.99        0.72      0.94 o 
  -3  -3   7      125.40      124.89      4.72 o 
  -2  -3   7       29.08       31.91      1.60 o 
  -1  -3   7       22.44       22.22      1.10 o 
   0  -3   7      568.24      600.57      8.33 o 
   1  -3   7        8.82        9.70      0.62 o 
   2  -3   7       66.11       63.32      1.58 o 
   3  -3   7      404.71      394.67      9.98 o 
   4  -3   7        9.74        9.89      1.88 o 
  -4  -2   7       11.87        9.66      1.30 o 
  -3  -2   7       22.01       24.58      1.47 o 
  -2  -2   7      243.70      241.19      6.33 o 
  -1  -2   7       47.69       59.82      1.69 o 
   0  -2   7       97.50      101.36      1.58 o 
   1  -2   7      365.71      347.96      4.35 o 
   2  -2   7      297.04      292.67      4.06 o 
   3  -2   7      365.38      356.77      6.36 o 
   4  -2   7       30.55       31.33      2.59 o 
  -4  -1   7       43.07       41.96      3.11 o 
  -3  -1   7       15.33       16.89      1.30 o 
  -2  -1   7       38.59       39.23      1.51 o 
  -1  -1   7      240.95      237.13      4.07 o 
   0  -1   7      887.86      942.41     10.14 o 
   1  -1   7       11.58       12.84      0.63 o 
   2  -1   7        4.76        6.04      0.89 o 
   3  -1   7       60.23       61.83      2.15 o 
   4  -1   7        7.28        6.92      1.14 o 
  -4   0   7       19.47       16.04      1.43 o 
  -3   0   7        8.56        7.19      0.95 o 
  -2   0   7      315.76      320.22      5.32 o 
  -1   0   7       13.22       16.41      0.62 o 
   0   0   7        2.55        6.99      0.45 o 
   1   0   7      444.21      412.23      4.97 o 
   2   0   7      475.36      467.44      7.27 o 
   3   0   7       99.56      100.61      2.99 o 
   4   0   7       38.65       39.60      3.04 o 
  -3   1   7       44.66       41.66      1.67 o 
  -2   1   7      103.46      105.96      3.83 o 
  -1   1   7      646.86      630.75      8.58 o 
   0   1   7      507.45      513.82      5.89 o 
   1   1   7        4.62        5.94      1.08 o 
   2   1   7       39.85       39.69      1.52 o 
   3   1   7        2.12        1.94      0.71 o 
   4   1   7        0.31        0.38      0.80 o 
  -3   2   7       18.67       21.85      1.28 o 
  -2   2   7      111.00      119.70      2.62 o 
  -1   2   7        0.68        0.48      0.47 o 
   0   2   7       66.85       66.67      1.98 o 
   1   2   7       57.42       49.12      1.48 o 
   2   2   7       99.34       94.03      2.71 o 
   3   2   7        3.23        4.36      0.87 o 
   4   2   7      146.86      141.53      3.76 o 
  -3   3   7       24.44       23.03      1.76 o 
  -2   3   7      198.93      189.58      4.95 o 
  -1   3   7       10.78        9.00      0.73 o 
   0   3   7       68.52       67.80      2.36 o 
   1   3   7        2.76        3.09      0.75 o 
   2   3   7      286.65      274.86      4.92 o 
   3   3   7      114.84      125.06      3.21 o 
   4   3   7       26.10       27.41      1.85 o 
  -2   4   7       77.33       79.59      2.21 o 
  -1   4   7       45.96       44.73      1.47 o 
   0   4   7     1400.77     1317.59     24.46 o 
   1   4   7      250.30      223.55      4.03 o 
   2   4   7       11.52       11.99      1.04 o 
   3   4   7        2.02        2.58      0.85 o 
   4   4   7       15.71       18.21      3.20 o 
  -3   5   7       48.91       53.24      3.41 o 
  -2   5   7      361.50      358.02      9.14 o 
  -1   5   7        0.05        0.02      0.44 o 
   0   5   7      145.00      147.34      2.87 o 
   1   5   7       36.81       33.95      1.42 o 
   2   5   7       41.84       36.74      2.19 o 
   3   5   7      143.34      141.65      3.57 o 
   4   5   7        0.28        0.61      0.99 o 
  -3   6   7        1.25        0.81      1.60 o 
  -2   6   7       53.99       53.09      3.06 o 
  -1   6   7      171.66      171.33      3.40 o 
   0   6   7      503.57      499.74      7.56 o 
   1   6   7      211.17      205.27      5.68 o 
   2   6   7        8.00        7.74      1.04 o 
   3   6   7        4.84        5.88      1.09 o 
  -3   7   7       62.75       68.85      4.14 o 
  -2   7   7       52.76       52.84      3.20 o 
  -1   7   7       80.22       85.12      2.55 o 
   0   7   7      177.70      183.99      5.34 o 
   1   7   7        1.13        1.31      1.05 o 
   2   7   7        0.37       -0.09      0.67 o 
   3   7   7       11.53       13.67      1.43 o 
  -3   8   7       66.03       57.66      3.96 o 
  -2   8   7       32.56       28.33      2.80 o 
  -1   8   7      299.79      309.73      5.67 o 
   0   8   7        8.88        5.44      1.45 o 
   1   8   7        4.79        5.01      1.47 o 
   2   8   7       48.91       46.02      2.98 o 
   3   8   7       11.32        9.51      1.33 o 
  -2   9   7       66.01       51.86      3.45 o 
  -1   9   7       42.37       44.05      2.01 o 
   0   9   7        1.61        1.21      1.30 o 
   1   9   7      159.92      160.98      5.41 o 
   2   9   7       61.66       66.01      3.65 o 
  -2  10   7        1.51        5.72      1.41 o 
  -1  10   7      263.04      276.29      5.61 o 
   0  10   7        0.02        1.51      1.48 o 
   1  10   7       28.46       32.37      2.85 o 
   2  10   7        8.28        7.28      2.11 o 
  -1  11   7       42.62       50.10      3.35 o 
   0  11   7       42.22       49.90      3.33 o 
   1  11   7       27.55       25.90      2.86 o 
   0 -11   8       45.10       52.87      3.73 o 
  -1 -10   8        7.01        3.40      1.88 o 
   0 -10   8        0.18       -0.74      1.60 o 
   1 -10   8        1.29        1.19      1.69 o 
  -2  -9   8        0.29       -0.74      0.86 o 
  -1  -9   8        8.74        8.56      0.97 o 
   0  -9   8       89.24       92.26      4.29 o 
   1  -9   8       86.18       81.78      4.11 o 
   2  -9   8        4.59        2.52      1.74 o 
  -2  -8   8        2.40        2.45      1.34 o 
  -1  -8   8        3.87        3.43      0.96 o 
   0  -8   8        2.77        3.70      0.72 o 
   1  -8   8        0.45        1.05      1.43 o 
   2  -8   8        3.11        4.64      1.69 o 
  -3  -7   8        8.33        6.67      1.32 o 
  -2  -7   8       31.18       31.97      1.70 o 
  -1  -7   8      101.68      109.51      2.82 o 
   0  -7   8      219.64      208.90      3.36 o 
   1  -7   8      344.16      328.67      8.74 o 
   2  -7   8        6.90        7.57      1.68 o 
   3  -7   8       16.83       13.43      2.12 o 
  -3  -6   8       23.38       25.27      2.60 o 
  -2  -6   8       43.82       40.85      2.69 o 
  -1  -6   8        0.48       -0.15      0.58 o 
   0  -6   8        0.31        0.46      0.50 o 
   1  -6   8        1.07        2.40      1.36 o 
   2  -6   8       10.48        6.36      1.55 o 
  -3  -5   8       67.43       61.16      2.44 o 
  -2  -5   8       69.23       72.74      2.33 o 
  -1  -5   8       90.21       89.82      2.39 o 
   0  -5   8       77.36       76.16      2.84 o 
   1  -5   8      181.73      177.03      3.48 o 
   2  -5   8       25.08       24.28      2.04 o 
   3  -5   8       35.21       33.91      2.59 o 
  -3  -4   8      128.48      124.95      3.39 o 
  -2  -4   8      106.62      112.03      2.90 o 
  -1  -4   8       23.50       22.80      1.32 o 
   0  -4   8      121.18      122.12      2.44 o 
   1  -4   8      353.90      342.68      6.67 o 
   2  -4   8      328.12      326.86      5.08 o 
   3  -4   8       16.20       13.38      1.87 o 
  -4  -3   8       15.41       13.59      1.52 o 
  -3  -3   8       35.02       29.94      1.65 o 
  -2  -3   8       28.62       28.02      1.44 o 
  -1  -3   8      203.87      193.09      5.06 o 
   0  -3   8       13.32       15.26      2.10 o 
   1  -3   8        0.70        0.37      0.34 o 
   2  -3   8       39.50       39.45      1.40 o 
   3  -3   8       34.18       29.91      1.63 o 
   4  -3   8      384.79      365.24     10.25 o 
  -4  -2   8       10.22        9.69      1.36 o 
  -3  -2   8       68.60       66.11      2.30 o 
  -2  -2   8       14.76       15.36      1.17 o 
  -1  -2   8      206.18      232.30      5.63 o 
   0  -2   8      125.49      123.90      1.89 o 
   1  -2   8      883.63      856.71      8.38 o 
   2  -2   8     1472.72     1460.69     16.19 o 
   3  -2   8       75.55       69.29      2.36 o 
   4  -2   8       35.77       32.02      3.24 o 
  -4  -1   8        0.40        0.39      0.87 o 
  -3  -1   8        7.50       10.07      1.18 o 
  -2  -1   8      482.27      466.53      7.39 o 
  -1  -1   8      627.75      635.04     11.12 o 
   0  -1   8      147.51      141.56      2.10 o 
   1  -1   8       20.31       22.00      1.02 o 
   2  -1   8       88.21       86.83      2.34 o 
   3  -1   8       96.06       93.17      2.73 o 
   4  -1   8       47.15       49.26      2.26 o 
  -4   0   8       48.41       47.68      2.14 o 
  -3   0   8       71.94       67.94      2.24 o 
  -2   0   8       23.97       27.37      2.64 o 
  -1   0   8      253.54      278.44      4.27 o 
   0   0   8       16.43       15.49      0.78 o 
   1   0   8      141.82      142.57      2.87 o 
   2   0   8      273.25      262.74      4.76 o 
   3   0   8       73.00       72.76      3.07 o 
   4   0   8       38.14       40.74      2.06 o 
  -3   1   8       16.38       18.47      1.36 o 
  -2   1   8      255.57      260.61      4.66 o 
  -1   1   8      141.53      134.43      2.51 o 
   0   1   8       74.80       68.32      1.65 o 
   1   1   8       40.69       40.49      1.39 o 
   2   1   8      104.37      100.79      2.56 o 
   3   1   8      135.27      128.26      3.27 o 
   4   1   8        1.21        1.60      0.90 o 
  -3   2   8       56.69       56.88      1.98 o 
  -2   2   8        1.31        1.93      0.66 o 
  -1   2   8       32.05       31.13      1.14 o 
   0   2   8      260.60      254.19      3.40 o 
   1   2   8      146.96      138.79      2.85 o 
   2   2   8        0.04       -0.35      0.48 o 
   3   2   8        1.70        1.16      0.81 o 
   4   2   8        1.49        2.29      0.98 o 
  -3   3   8        1.14        0.88      0.99 o 
  -2   3   8       99.99       95.22      2.23 o 
  -1   3   8      338.51      344.28      5.34 o 
   0   3   8       60.37       53.99      2.22 o 
   1   3   8       32.05       32.13      1.32 o 
   2   3   8      261.97      262.00      5.04 o 
   3   3   8      264.44      251.77      5.09 o 
   4   3   8        6.69        8.59      1.84 o 
  -2   4   8      121.17      132.01      4.04 o 
  -1   4   8      360.07      352.68      5.53 o 
   0   4   8      186.16      172.98      4.63 o 
   1   4   8      113.39      101.59      2.47 o 
   2   4   8        0.23        0.30      0.60 o 
   3   4   8        0.06        0.88      0.77 o 
   4   4   8        0.36        0.30      0.94 o 
  -2   5   8       40.47       42.84      3.33 o 
  -1   5   8      823.09      822.64      9.51 o 
   0   5   8      265.96      245.99      6.08 o 
   1   5   8        4.93        5.67      1.62 o 
   2   5   8       93.06       91.18      3.36 o 
   3   5   8       26.42       28.15      4.09 o 
  -3   6   8      227.20      230.24      7.67 o 
  -2   6   8       60.51       63.26      2.23 o 
  -1   6   8      122.24      120.87      2.28 o 
   0   6   8       21.43       22.15      1.87 o 
   1   6   8       24.49       31.15      2.18 o 
   2   6   8       15.94       20.58      2.11 o 
   3   6   8       88.30       97.92      3.04 o 
  -3   7   8        0.02       -1.95      1.64 o 
  -2   7   8       16.89       16.60      1.89 o 
  -1   7   8       27.48       25.85      1.50 o 
   0   7   8       17.44       14.64      1.74 o 
   1   7   8       44.75       42.80      2.59 o 
   2   7   8       26.89       26.11      1.68 o 
   3   7   8       14.28       17.62      1.61 o 
  -2   8   8        0.61       -0.26      1.99 o 
  -1   8   8        9.42       10.90      1.26 o 
   0   8   8      166.26      176.52      5.52 o 
   1   8   8        1.06        1.74      1.26 o 
   2   8   8       34.09       30.51      2.77 o 
   3   8   8      174.88      191.48     10.41 o 
  -2   9   8      182.63      203.26      4.73 o 
  -1   9   8      127.00      133.35      3.49 o 
   0   9   8       68.96       70.44      3.52 o 
   1   9   8       56.55       61.95      3.39 o 
   2   9   8        2.38        2.19      1.88 o 
  -1  10   8        0.12       -0.11      1.45 o 
   0  10   8      167.00      177.24      6.01 o 
   1  10   8       45.14       50.02      3.29 o 
   2  10   8        6.57        4.29      2.08 o 
   0  11   8       14.85       15.98      2.45 o 
   1  11   8       16.95       11.40      2.40 o 
  -1 -10   9       32.09       33.91      3.25 o 
   0 -10   9        6.34        4.73      2.01 o 
   1 -10   9       54.93       73.83      4.19 o 
  -2  -9   9        0.48        1.51      1.03 o 
  -1  -9   9       83.76       82.36      2.78 o 
   0  -9   9       56.82       44.39      3.20 o 
   1  -9   9       35.29       35.54      3.03 o 
   2  -9   9       11.40       12.19      2.34 o 
  -2  -8   9       24.20       25.98      2.12 o 
  -1  -8   9       43.67       39.39      1.82 o 
   0  -8   9       48.57       44.78      3.03 o 
   1  -8   9        8.50       12.20      2.09 o 
   2  -8   9       56.98       62.13      3.62 o 
  -2  -7   9       19.51       23.11      2.87 o 
  -1  -7   9       61.62       62.58      2.19 o 
   0  -7   9       84.91       91.75      2.61 o 
   1  -7   9        2.57        2.88      1.45 o 
   2  -7   9       16.64       15.40      2.19 o 
   3  -7   9        8.67        6.97      1.80 o 
  -3  -6   9        1.48        0.95      1.61 o 
  -2  -6   9       73.18       70.49      2.45 o 
  -1  -6   9       23.42       23.05      1.90 o 
   0  -6   9       31.58       25.82      1.48 o 
   1  -6   9       96.53       88.28      2.42 o 
   2  -6   9       78.08       79.57      3.67 o 
   3  -6   9        2.02        3.05      1.46 o 
  -3  -5   9        7.43        9.80      1.81 o 
  -2  -5   9       65.60       59.63      2.73 o 
  -1  -5   9      102.16       96.75      2.60 o 
   0  -5   9      112.20      116.07      3.81 o 
   1  -5   9        8.66        8.37      0.74 o 
   2  -5   9        0.65        1.59      1.03 o 
   3  -5   9      121.07      123.65      5.02 o 
  -3  -4   9        1.73        1.99      0.98 o 
  -2  -4   9       51.01       49.63      2.44 o 
  -1  -4   9       39.38       38.63      1.62 o 
   0  -4   9       98.07      102.99      3.49 o 
   1  -4   9      398.52      388.96      5.12 o 
   2  -4   9       28.80       31.45      1.20 o 
   3  -4   9       75.84       72.16      3.67 o 
  -3  -3   9        0.97        1.34      0.86 o 
  -2  -3   9       54.58       56.44      2.04 o 
  -1  -3   9      221.73      223.86      4.26 o 
   0  -3   9      427.65      413.07      6.20 o 
   1  -3   9      577.53      581.79      6.08 o 
   2  -3   9       21.53       21.06      0.88 o 
   3  -3   9      153.58      151.07      3.75 o 
  -3  -2   9      106.83      102.91      3.13 o 
  -2  -2   9      289.30      291.43      5.34 o 
  -1  -2   9       22.76       23.76      1.27 o 
   0  -2   9      552.05      548.24      6.34 o 
   1  -2   9      126.48      125.41      1.90 o 
   2  -2   9      270.71      264.97      4.91 o 
   3  -2   9       67.56       62.62      2.99 o 
  -3  -1   9       90.08       81.76      2.61 o 
  -2  -1   9        6.54        7.07      0.94 o 
  -1  -1   9       21.91       26.60      1.36 o 
   0  -1   9       73.90       72.42      1.42 o 
   1  -1   9      926.10      896.62      8.78 o 
   2  -1   9      163.40      162.47      3.52 o 
   3  -1   9      153.06      145.36      3.62 o 
   4  -1   9        0.15        0.23      0.93 o 
  -3   0   9      174.38      172.73      3.93 o 
  -2   0   9      249.22      259.02      4.83 o 
  -1   0   9        3.51        6.17      1.14 o 
   0   0   9      687.86      677.93      7.72 o 
   1   0   9      139.12      140.25      4.10 o 
   2   0   9      145.92      149.16      3.32 o 
   3   0   9       14.07       13.09      1.46 o 
   4   0   9       87.15       85.22      2.96 o 
  -3   1   9       97.00       93.43      2.72 o 
  -2   1   9       59.51       60.47      2.21 o 
  -1   1   9       50.43       47.20      1.40 o 
   0   1   9       78.84       73.07      1.48 o 
   1   1   9        3.33        3.78      0.64 o 
   2   1   9      236.02      225.50      4.53 o 
   3   1   9       14.40       13.93      1.28 o 
   4   1   9       20.59       21.95      4.66 o 
  -3   2   9       19.91       23.33      1.52 o 
  -2   2   9       17.52       21.06      1.93 o 
  -1   2   9       17.04       21.12      1.07 o 
   0   2   9      222.49      213.78      3.08 o 
   1   2   9      275.45      256.19      4.52 o 
   2   2   9      159.95      145.75      3.34 o 
   3   2   9       57.88       60.21      2.24 o 
  -2   3   9      412.23      413.59      9.37 o 
  -1   3   9      559.17      541.25      8.53 o 
   0   3   9        1.78        1.27      0.68 o 
   1   3   9      335.42      312.45      5.31 o 
   2   3   9       76.69       77.89      2.36 o 
   3   3   9       32.94       28.46      1.70 o 
  -2   4   9        4.74        5.88      1.28 o 
  -1   4   9       10.05        9.50      0.91 o 
   0   4   9        0.09       -0.54      0.82 o 
   1   4   9       26.47       30.37      1.45 o 
   2   4   9       93.71       73.12      2.32 o 
   3   4   9       77.82       80.59      2.72 o 
  -2   5   9      320.83      339.65      8.02 o 
  -1   5   9      214.33      208.16      3.92 o 
   0   5   9        2.66        0.07      0.95 o 
   1   5   9      260.01      250.98      4.72 o 
   2   5   9       64.80       63.65      2.22 o 
   3   5   9       17.27       13.97      1.45 o 
  -2   6   9        6.29        6.29      2.25 o 
  -1   6   9        2.56        1.88      0.63 o 
   0   6   9        3.47        2.97      1.11 o 
   1   6   9       21.11       18.44      1.91 o 
   2   6   9       18.35       19.07      1.48 o 
   3   6   9       50.25       49.01      2.27 o 
  -2   7   9       24.21       26.65      2.04 o 
  -1   7   9        1.16       -0.41      0.76 o 
   0   7   9       62.52       59.29      2.89 o 
   1   7   9      118.05      111.75      4.27 o 
   2   7   9      143.29      151.64      3.80 o 
   3   7   9       23.79       36.05      2.12 o 
  -2   8   9       67.80       68.29      3.32 o 
  -1   8   9      124.14      134.89      4.83 o 
   0   8   9       61.32       67.02      3.29 o 
   1   8   9       27.16       34.74      2.64 o 
   2   8   9       27.92       25.64      2.72 o 
  -2   9   9        6.47        5.90      1.39 o 
  -1   9   9       15.61       18.40      2.30 o 
   0   9   9        1.03        1.27      1.45 o 
   1   9   9        3.19        3.72      1.56 o 
   2   9   9       83.76       97.43      4.63 o 
  -1  10   9      104.10      116.33      4.86 o 
   0  10   9       42.48       42.75      3.04 o 
   1  10   9       86.22       93.89      4.43 o 
  -1  -9  10       19.69       16.67      1.31 o 
   0  -9  10       66.59       83.87      4.33 o 
   1  -9  10        2.45        2.27      1.85 o 
  -2  -8  10       78.91       80.62      2.85 o 
  -1  -8  10       34.66       30.89      1.72 o 
   0  -8  10       14.97       12.09      2.14 o 
   1  -8  10       12.06       15.00      2.31 o 
   2  -8  10       37.57       35.60      3.16 o 
  -2  -7  10        3.28        3.15      1.08 o 
  -1  -7  10       15.87       16.69      1.42 o 
   0  -7  10       36.75       38.13      1.80 o 
   1  -7  10        0.36       -1.44      1.30 o 
   2  -7  10       34.50       15.80      1.92 o 
  -2  -6  10       12.78       11.93      1.34 o 
  -1  -6  10        1.71        1.99      0.87 o 
   0  -6  10      125.93      114.10      2.96 o 
   1  -6  10        6.32        9.00      0.85 o 
   2  -6  10       84.09       93.38      6.71 o 
   3  -6  10       19.71       23.27      2.52 o 
  -3  -5  10        0.15        0.06      0.92 o 
  -2  -5  10       34.84       34.39      2.28 o 
  -1  -5  10       75.27       82.28      2.49 o 
   0  -5  10      397.97      377.46      8.81 o 
   1  -5  10       63.38       58.84      1.59 o 
   2  -5  10      154.49      164.26      5.43 o 
   3  -5  10       38.69       40.38      2.92 o 
  -3  -4  10      138.59      125.23      6.12 o 
  -2  -4  10       26.40       26.09      1.60 o 
  -1  -4  10       19.80       22.63      1.97 o 
   0  -4  10      241.57      229.10      6.06 o 
   1  -4  10        0.64        0.20      0.48 o 
   2  -4  10       41.82       40.96      1.68 o 
   3  -4  10        5.02        3.52      1.33 o 
  -3  -3  10        0.70        1.32      0.99 o 
  -2  -3  10      106.67      101.81      3.38 o 
  -1  -3  10      202.73      213.48      4.27 o 
   0  -3  10      629.79      643.01     13.38 o 
   1  -3  10        5.89        7.91      0.61 o 
   2  -3  10        7.99        7.10      0.77 o 
   3  -3  10       53.39       54.88      2.23 o 
  -3  -2  10      145.12      139.32      3.66 o 
  -2  -2  10       48.34       52.46      2.01 o 
  -1  -2  10        9.55       10.74      1.50 o 
   0  -2  10       10.98       12.44      0.90 o 
   1  -2  10       10.76       10.88      0.67 o 
   2  -2  10       11.74       10.93      1.06 o 
   3  -2  10      131.96      133.70      3.55 o 
  -3  -1  10       15.98       17.92      1.54 o 
  -2  -1  10       28.34       28.42      1.58 o 
  -1  -1  10      236.23      236.15      6.27 o 
   0  -1  10       58.89       56.24      1.29 o 
   1  -1  10      662.22      666.32     10.78 o 
   2  -1  10        0.55        1.20      0.64 o 
   3  -1  10       69.78       73.66      2.55 o 
  -3   0  10       18.11       17.83      1.87 o 
  -2   0  10        7.57        8.72      2.06 o 
  -1   0  10      263.41      267.25      6.82 o 
   0   0  10       32.65       40.10      1.11 o 
   1   0  10      308.75      290.51      4.98 o 
   2   0  10       32.02       31.29      1.51 o 
   3   0  10       94.14       90.24      2.82 o 
  -3   1  10       27.61       29.94      1.78 o 
  -2   1  10       61.35       62.96      3.03 o 
  -1   1  10      264.79      265.25      6.74 o 
   0   1  10        5.62        4.49      0.54 o 
   1   1  10      387.26      390.67      6.97 o 
   2   1  10       17.37       19.74      1.92 o 
   3   1  10       55.46       57.45      2.34 o 
  -3   2  10       15.05       18.49      2.10 o 
  -2   2  10       15.55       16.54      1.83 o 
  -1   2  10      230.55      233.09      6.14 o 
   0   2  10      113.47      107.53      2.26 o 
   1   2  10      246.87      225.54      4.85 o 
   2   2  10       54.26       52.88      1.97 o 
   3   2  10       31.20       34.21      1.89 o 
  -2   3  10      219.77      215.30      6.02 o 
  -1   3  10       25.22       24.14      1.29 o 
   0   3  10       22.93       23.52      2.52 o 
   1   3  10        0.42       -0.24      0.90 o 
   2   3  10       37.88       48.32      1.94 o 
   3   3  10       23.65       22.66      2.81 o 
  -2   4  10      142.03      142.46      4.62 o 
  -1   4  10       10.90       11.73      1.02 o 
   0   4  10      176.80      160.63      3.35 o 
   1   4  10       28.32       22.15      1.31 o 
   2   4  10      259.65      236.53      4.82 o 
   3   4  10       69.92       75.36      3.41 o 
  -1   5  10       34.20       35.37      1.58 o 
   0   5  10      285.30      268.59      6.04 o 
   1   5  10       10.87       17.57      1.87 o 
   2   5  10       45.39       46.26      1.98 o 
   3   5  10        0.19        0.82      1.22 o 
  -1   6  10        0.52        0.26      0.76 o 
   0   6  10       60.08       55.96      2.88 o 
   1   6  10        1.09        2.51      1.31 o 
   2   6  10      140.38      132.09      4.08 o 
   3   6  10       97.33      101.06      3.29 o 
  -2   7  10       27.55       30.42      2.59 o 
  -1   7  10        0.14        1.08      1.18 o 
   0   7  10      141.36      140.23      4.81 o 
   1   7  10       80.35       79.16      3.68 o 
   2   7  10        2.68        1.86      0.90 o 
  -2   8  10       94.13      102.67      3.23 o 
  -1   8  10       72.07       69.42      3.53 o 
   0   8  10        0.02       -0.30      1.26 o 
   1   8  10        0.09        0.15      1.34 o 
   2   8  10      162.81      192.38      6.55 o 
  -1   9  10       17.10       14.35      2.28 o 
   0   9  10       38.43       38.72      2.80 o 
   1   9  10       24.57       24.93      2.68 o 
   0  10  10       34.43       34.84      3.01 o 
   0  -9  11        0.02       -1.00      1.65 o 
  -1  -8  11       44.73       48.46      1.85 o 
   0  -8  11       57.10       56.26      3.53 o 
   1  -8  11       15.68       19.66      2.61 o 
  -2  -7  11       45.21       48.45      2.30 o 
  -1  -7  11       30.65       31.96      2.89 o 
   0  -7  11        2.08        2.76      1.25 o 
   1  -7  11        0.70       -0.22      1.48 o 
   2  -7  11       35.66       38.18      2.71 o 
  -2  -6  11        0.01        1.51      1.01 o 
  -1  -6  11        9.28        7.31      1.18 o 
   0  -6  11       15.52       18.91      1.49 o 
   1  -6  11      189.05      185.64      4.06 o 
  -2  -5  11      205.11      207.21      4.97 o 
  -1  -5  11      622.35      595.79      9.51 o 
   0  -5  11       10.89       18.86      1.93 o 
   1  -5  11        6.20        7.68      1.07 o 
   2  -5  11        3.52        0.48      0.97 o 
  -3  -4  11       32.81       35.81      2.12 o 
  -2  -4  11        1.63        1.69      0.93 o 
  -1  -4  11       92.45       94.20      2.76 o 
   0  -4  11      110.00       98.51      3.73 o 
   1  -4  11       89.31       88.44      2.00 o 
   2  -4  11       23.93       26.24      2.09 o 
   3  -4  11        8.79        5.43      1.49 o 
  -3  -3  11        8.09        8.17      2.99 o 
  -2  -3  11       85.20       90.50      4.19 o 
  -1  -3  11      548.28      510.81     11.54 o 
   0  -3  11        5.70        5.76      1.31 o 
   1  -3  11      106.71      113.35      1.93 o 
   2  -3  11      121.11      119.63      2.47 o 
   3  -3  11        1.25        1.65      1.07 o 
  -3  -2  11       47.78       50.18      2.28 o 
  -2  -2  11       19.26       25.38      3.28 o 
  -1  -2  11        1.02       -0.20      0.97 o 
   0  -2  11       29.42       29.81      2.08 o 
   1  -2  11        2.70        2.84      0.50 o 
   2  -2  11        0.32        0.85      0.58 o 
   3  -2  11       36.18       32.39      1.81 o 
  -3  -1  11        0.72        1.15      1.96 o 
  -2  -1  11       45.34       43.24      1.92 o 
  -1  -1  11        2.07        2.17      1.13 o 
   0  -1  11        2.11        1.93      1.13 o 
   1  -1  11        9.96        9.57      0.77 o 
   2  -1  11      403.78      383.47      6.65 o 
   3  -1  11       15.09       16.12      1.79 o 
  -3   0  11       26.10       28.40      1.89 o 
  -2   0  11        1.23        2.58      1.37 o 
  -1   0  11      101.53      107.50      4.00 o 
   0   0  11     1191.40     1173.99     12.96 o 
   1   0  11       26.84       29.78      1.23 o 
   2   0  11       21.43       23.46      1.49 o 
   3   0  11      122.21      129.19      7.62 o 
  -3   1  11      144.86      141.21      3.67 o 
  -2   1  11      243.82      243.17      6.82 o 
  -1   1  11      108.81      116.98      4.14 o 
   0   1  11       41.30       38.16      1.23 o 
   1   1  11        4.29        0.75      0.51 o 
   2   1  11      115.87      112.89      3.01 o 
   3   1  11        5.63        7.09      1.47 o 
  -3   2  11       67.19       70.31      3.66 o 
  -2   2  11       91.24       89.89      3.73 o 
  -1   2  11       32.14       34.11      2.24 o 
   0   2  11      546.74      526.81      6.53 o 
   1   2  11       23.13       20.91      2.36 o 
   2   2  11       35.54       30.85      2.31 o 
   3   2  11      229.48      226.54      5.04 o 
  -2   3  11       68.59       67.46      3.25 o 
  -1   3  11       65.64       68.32      3.10 o 
   0   3  11        0.91        2.18      0.76 o 
   1   3  11      179.07      179.23      3.77 o 
   2   3  11       15.71       18.05      1.42 o 
   3   3  11        0.83        1.21      0.93 o 
  -2   4  11        2.13        2.30      1.37 o 
  -1   4  11       90.35       85.39      2.37 o 
   0   4  11        3.57        3.87      0.86 o 
   1   4  11       14.24       13.64      1.20 o 
   2   4  11       37.91       38.20      1.86 o 
   3   4  11       93.39       83.00      2.93 o 
  -1   5  11       20.26       18.47      1.34 o 
   0   5  11       56.05       58.68      2.07 o 
   1   5  11      340.89      315.42      5.82 o 
   2   5  11       13.70       13.62      2.40 o 
   3   5  11        1.11        1.11      1.01 o 
  -1   6  11      182.91      171.89      3.73 o 
   0   6  11        2.46        1.96      0.90 o 
   1   6  11       23.79       30.87      2.48 o 
   2   6  11      119.26      133.49      3.64 o 
  -1   7  11        0.68        1.58      1.37 o 
   0   7  11       38.95       39.95      2.43 o 
   1   7  11      113.25      111.45      4.56 o 
   2   7  11       22.10       26.14      1.89 o 
  -1   8  11       15.23       17.24      2.22 o 
   0   8  11        6.51        4.95      1.15 o 
   1   8  11      102.38      101.41      4.54 o 
   0   9  11       12.99       12.85      2.24 o 
   1   9  11       74.45       77.95      4.09 o 
   0  -8  12       19.94       18.30      2.73 o 
  -1  -7  12       83.34       81.69      3.97 o 
   0  -7  12        5.43        4.45      1.20 o 
   1  -7  12        1.50        4.25      1.84 o 
  -2  -6  12       82.93       77.97      2.88 o 
  -1  -6  12        6.07        2.08      1.47 o 
   0  -6  12       25.72       27.77      1.80 o 
   1  -6  12      131.57      148.48      5.48 o 
  -2  -5  12       76.94       80.07      4.25 o 
  -1  -5  12       12.47       16.93      2.12 o 
   0  -5  12        1.72       -1.07      1.13 o 
   1  -5  12       11.32        8.23      1.84 o 
   2  -5  12        0.06        0.05      0.90 o 
  -2  -4  12      287.36      281.41      5.79 o 
  -1  -4  12        7.00        9.93      1.78 o 
   0  -4  12       34.44       34.22      2.37 o 
   1  -4  12       28.13       29.76      1.63 o 
   2  -4  12        0.26       -0.28      0.62 o 
  -2  -3  12       30.45       31.24      1.96 o 
  -1  -3  12       43.93       38.56      2.59 o 
   0  -3  12       20.43       24.35      2.19 o 
   1  -3  12       99.29      103.45      3.94 o 
   2  -3  12       57.06       56.73      1.73 o 
  -2  -2  12       38.79       36.58      1.92 o 
  -1  -2  12       79.53       77.54      3.53 o 
   0  -2  12      106.83      111.74      4.10 o 
   1  -2  12       72.99       70.07      1.84 o 
   2  -2  12       27.73       28.39      1.29 o 
   3  -2  12       78.08       78.63      6.88 o 
  -3  -1  12       83.81       87.60      3.06 o 
  -2  -1  12       78.15       79.42      3.80 o 
  -1  -1  12       93.42       92.77      3.82 o 
   0  -1  12       60.49       64.18      3.06 o 
   1  -1  12      126.33      131.19      2.51 o 
   2  -1  12       74.92       76.86      2.02 o 
   3  -1  12        1.56        0.79      1.06 o 
  -3   0  12        8.63       10.98      1.59 o 
  -2   0  12      121.78      121.92      4.70 o 
  -1   0  12       82.12       85.09      3.66 o 
   0   0  12        6.03        7.40      1.46 o 
   1   0  12       50.67       50.81      1.51 o 
   2   0  12       62.90       69.16      2.37 o 
   3   0  12      101.56      110.84      3.36 o 
  -3   1  12        1.52        0.50      1.51 o 
  -2   1  12        5.73        8.49      1.80 o 
  -1   1  12      595.11      604.30     13.33 o 
   0   1  12      123.95      125.16      2.92 o 
   1   1  12      176.74      179.17      3.12 o 
   2   1  12      131.67      131.42      3.38 o 
   3   1  12        0.11        0.03      0.90 o 
  -2   2  12      348.26      354.66      9.07 o 
  -1   2  12       60.88       66.30      3.21 o 
   0   2  12       32.19       28.02      1.53 o 
   1   2  12       12.90        8.80      1.26 o 
   2   2  12      114.93      119.14      3.39 o 
   3   2  12       68.35       68.35      3.44 o 
  -2   3  12       68.90       65.72      3.39 o 
  -1   3  12       60.52       63.43      3.16 o 
   0   3  12      158.14      160.15      3.53 o 
   1   3  12       77.21       68.26      2.24 o 
   2   3  12      103.22       95.91      3.23 o 
   3   3  12        0.00       -0.02      1.13 o 
  -2   4  12      195.74      193.80      6.06 o 
  -1   4  12       75.80       80.26      3.58 o 
   0   4  12       55.47       55.93      2.06 o 
   1   4  12       77.05       71.24      2.37 o 
   2   4  12      144.14      148.07      3.78 o 
  -1   5  12       85.41       82.51      3.62 o 
   0   5  12      134.25      130.80      3.26 o 
   1   5  12       42.42       52.42      3.41 o 
   2   5  12       12.04        7.24      1.58 o 
  -1   6  12        5.77        5.64      1.15 o 
   0   6  12       42.64       34.39      2.43 o 
   1   6  12       89.97       89.26      4.05 o 
   2   6  12       55.27       46.86      3.86 o 
  -1   7  12      124.67      119.46      4.58 o 
   0   7  12      120.26      115.67      5.28 o 
   1   7  12      125.17      144.21      5.41 o 
   0   8  12        1.41        1.93      1.15 o 
   1   8  12       47.82       46.15      3.33 o 
   0  -7  13       60.59       66.43      3.50 o 
  -1  -6  13       13.73       20.34      2.51 o 
   0  -6  13       45.52       38.85      2.04 o 
   1  -6  13        0.57       -2.05      1.37 o 
  -1  -5  13       21.73       29.38      2.69 o 
   0  -5  13        2.71        3.28      1.14 o 
   1  -5  13        1.05       -0.28      1.29 o 
  -2  -4  13        4.61        5.01      2.24 o 
  -1  -4  13       28.61       33.40      2.64 o 
   0  -4  13      155.24      154.86      5.25 o 
   1  -4  13        0.01       -0.55      1.16 o 
   2  -4  13       56.57       58.81      3.21 o 
  -2  -3  13       23.03       23.98      2.66 o 
  -1  -3  13        0.16       -0.22      1.23 o 
   0  -3  13       45.69       47.35      2.86 o 
   1  -3  13       44.57       41.95      2.67 o 
   2  -3  13      119.38      121.87      6.56 o 
  -2  -2  13       74.99       74.77      3.88 o 
  -1  -2  13       32.29       33.85      2.56 o 
   0  -2  13       86.74       81.09      3.62 o 
   1  -2  13        1.77        1.61      1.30 o 
   2  -2  13       80.86       84.65      3.21 o 
  -2  -1  13      149.94      152.98      5.60 o 
  -1  -1  13       12.70       14.92      2.04 o 
   0  -1  13       26.39       24.64      2.28 o 
   1  -1  13      161.68      170.84      3.78 o 
   2  -1  13       93.17      102.35      2.45 o 
  -2   0  13        0.02       -0.20      1.45 o 
  -1   0  13       46.36       46.42      2.88 o 
   0   0  13       19.85       27.18      2.38 o 
   1   0  13        6.97        7.59      0.85 o 
   2   0  13      163.70      180.95      3.40 o 
  -2   1  13       50.28       48.67      3.19 o 
  -1   1  13       99.19      109.59      4.37 o 
   0   1  13       42.80       34.88      2.53 o 
   1   1  13      165.78      155.89      2.94 o 
   2   1  13       27.92       28.92      1.74 o 
  -2   2  13       40.85       37.48      2.87 o 
  -1   2  13      100.36      100.67      4.19 o 
   0   2  13       13.46       15.52      2.03 o 
   1   2  13        2.37        1.13      0.86 o 
   2   2  13      162.65      162.73      3.99 o 
  -2   3  13       10.45       10.63      2.02 o 
  -1   3  13      146.46      139.74      5.01 o 
   0   3  13      149.65      145.68      5.09 o 
   1   3  13      151.68      144.26      2.95 o 
   2   3  13        0.06       -0.05      0.87 o 
  -2   4  13        5.18        6.82      1.92 o 
  -1   4  13       89.16       84.63      3.86 o 
   0   4  13       12.56       14.01      1.37 o 
   1   4  13       11.79       11.72      1.26 o 
   2   4  13       80.30       81.66      2.83 o 
  -1   5  13       10.69       11.19      1.94 o 
   0   5  13      214.43      226.59      4.72 o 
   1   5  13      149.90      162.36      5.65 o 
   2   5  13       14.09       15.19      1.61 o 
  -1   6  13       34.83       36.29      2.74 o 
   0   6  13       26.73       26.22      3.83 o 
   1   6  13       29.88       30.28      2.85 o 
   0   7  13      170.59      174.65      4.19 o 
   0  -5  14       22.41       24.78      1.86 o 
   1  -5  14      108.03      124.77      4.80 o 
  -1  -4  14       67.66       62.10      3.63 o 
   0  -4  14        8.92       10.84      1.95 o 
   1  -4  14       15.96       17.75      2.22 o 
  -1  -3  14       11.35       12.04      2.12 o 
   0  -3  14       53.43       52.33      3.15 o 
   1  -3  14      236.90      255.41      7.40 o 
  -1  -2  14       75.29       69.22      3.66 o 
   0  -2  14        9.23        9.42      1.88 o 
   1  -2  14        0.00        0.33      1.37 o 
   2  -2  14        7.94        6.81      1.68 o 
  -2  -1  14        3.25        3.19      1.79 o 
  -1  -1  14       14.48       14.13      2.12 o 
   0  -1  14      106.13      110.09      4.49 o 
   1  -1  14      255.24      277.55      7.87 o 
   2  -1  14       96.05      104.94      2.57 o 
  -2   0  14        1.04       -0.53      1.61 o 
  -1   0  14       19.10       22.60      2.49 o 
   0   0  14       20.12       19.63      2.25 o 
   1   0  14       21.29       20.16      2.36 o 
   2   0  14        1.41        3.57      0.94 o 
  -2   1  14        3.86        2.75      1.81 o 
  -1   1  14       45.78       42.26      2.97 o 
   0   1  14      136.95      125.93      4.87 o 
   1   1  14      212.29      223.59     11.44 o 
   2   1  14       22.93       23.86      1.46 o 
  -1   2  14       13.11       14.62      2.21 o 
   0   2  14        2.87        2.41      1.51 o 
   1   2  14      124.17      131.01      2.81 o 
   2   2  14       19.76       16.85      1.56 o 
  -1   3  14       56.60       54.77      3.35 o 
   0   3  14       72.34       72.52      3.74 o 
   1   3  14       95.65       98.64      3.06 o 
  -1   4  14       30.26       30.91      2.85 o 
   0   4  14        6.41        8.43      1.93 o 
   1   4  14      100.08      113.07      5.40 o 
  -1   5  14      202.74      205.95      6.64 o 
   0   5  14       90.03       93.80      4.30 o 
   1   5  14        5.42        2.13      1.22 o 
   0  -3  15       48.26       49.92      3.26 o 
  -1  -2  15       60.62       62.80      3.67 o 
   0  -2  15       93.68      110.54      4.75 o 
   1  -2  15        2.44        1.84      1.56 o 
  -1  -1  15       75.73       78.89      4.09 o 
   0  -1  15      109.72      123.87      4.99 o 
   1  -1  15       61.30       67.13      3.71 o 
  -1   0  15       56.37       50.97      3.44 o 
   0   0  15       25.88       27.44      2.72 o 
   1   0  15        5.69        6.94      1.85 o 
  -1   1  15       54.70       58.37      3.63 o 
   0   1  15      152.87      147.92      5.55 o 
   1   1  15        3.12       -0.94      1.50 o 
  -1   2  15       31.68       31.71      3.02 o 
   0   2  15        1.70        3.59      1.79 o 
   1   2  15       79.06       93.38      4.39 o 
   0   3  15      196.26      213.14      6.97 o 
                                                 
